# Supplementary material for: ﻿Bees of subfamily Nomiinae (Hymenoptera, Halictidae) from Southern Punjab, Pakistan
Source: Zookeys. 2025 May 19;1238:269–96. doi: 10.3897/zookeys.1238.139993 (PMC12107275; doi:10.3897/zookeys.1238.139993)
Supplement: XML Treatment for Lipotriches (Armatriches) fervida [file zookeys.1238.139993-treatment1.xml]

<!DOCTYPE tp:taxon-treatment
  PUBLIC "-//TaxonX//DTD Taxonomic Treatment Publishing DTD v0 20100105//EN" "tax-treatment-NSO.dtd">
<tp:taxon-treatment xmlns:tp="http://www.plazi.org/taxpub"><tp:treatment-meta><kwd-group><label>Taxon classification</label><kwd>
                <named-content content-type="kingdom">Animalia</named-content>
              </kwd><kwd>
                <named-content content-type="order">Hymenoptera</named-content>
              </kwd><kwd>
                <named-content content-type="family">Halictidae</named-content>
              </kwd></kwd-group><mixed-citation publication-type="journal"><person-group><name><surname>Chen</surname><given-names>Huanhuan</given-names></name><name><surname>Akram</surname><given-names>Waseem</given-names></name><name><surname>Naeem</surname><given-names>Muhammad</given-names></name><name><surname>Bashir</surname><given-names>Nawaz Haider</given-names></name><name><surname>Hussain</surname><given-names>Sabir</given-names></name><name><surname>Riasat</surname><given-names>Maryam</given-names></name><name><surname>Sajjad</surname><given-names>Asif</given-names></name><name><surname>Tian</surname><given-names>Ruilin</given-names></name><name><surname>Ahmad</surname><given-names>Ammad</given-names></name><name><surname>Rafique</surname><given-names>Muhammad Khalid</given-names></name><name><surname>Dahri</surname><given-names>Zamin Hussain</given-names></name></person-group><article-title>﻿Bees of subfamily <tp:taxon-name><tp:taxon-name-part taxon-name-part-type="subfamily">Nomiinae</tp:taxon-name-part></tp:taxon-name> (<tp:taxon-name><tp:taxon-name-part taxon-name-part-type="order">Hymenoptera</tp:taxon-name-part></tp:taxon-name>, <tp:taxon-name><tp:taxon-name-part taxon-name-part-type="family">Halictidae</tp:taxon-name-part></tp:taxon-name>) from Southern Punjab, Pakistan</article-title><source>Zookeys</source><day>19</day><month>05</month><year>2025</year><volume>1238</volume><fpage>269</fpage><lpage>296</lpage><pub-id pub-id-type="doi">10.3897/zookeys.1238.139993</pub-id></mixed-citation></tp:treatment-meta><tp:nomenclature><label>﻿</label><tp:taxon-name><object-id xmlns:xlink="http://www.w3.org/1999/xlink" content-type="arpha" xlink:type="simple">794882AF-D51B-50DF-8712-606236ACA09D</object-id><tp:taxon-name-part taxon-name-part-type="genus" reg="Lipotriches">Lipotriches</tp:taxon-name-part> (<tp:taxon-name-part taxon-name-part-type="subgenus" reg="Armatriches">Armatriches</tp:taxon-name-part>) <tp:taxon-name-part taxon-name-part-type="species" reg="fervida">fervida</tp:taxon-name-part></tp:taxon-name><tp:taxon-authority>(Smith, 1875)</tp:taxon-authority><xref ref-type="fig" rid="F2">Figs 2C–E</xref><xref ref-type="fig" rid="F3">, 3</xref><tp:nomenclature-citation-list><tp:nomenclature-citation><tp:taxon-name>
                  <tp:taxon-name-part taxon-name-part-type="genus" reg="Nomia">Nomia</tp:taxon-name-part>
                  <tp:taxon-name-part taxon-name-part-type="species" reg="fervida">fervida</tp:taxon-name-part>
                </tp:taxon-name><comment>Smith, 1875.</comment></tp:nomenclature-citation></tp:nomenclature-citation-list></tp:nomenclature><tp:treatment-sec sec-type="material" id="SECID0EMLAG"><title>Material examined.</title><p>Pakistan. Punjab, Bahawalpur • 1♀, 8 November 2020, W. Akram.</p><fig id="F2" position="float" orientation="portrait"><object-id xmlns:xlink="http://www.w3.org/1999/xlink" content-type="doi" xlink:type="simple">10.3897/zookeys.1238.139993.figure2</object-id><object-id xmlns:xlink="http://www.w3.org/1999/xlink" content-type="arpha" xlink:type="simple">B018B739-4037-5161-870C-10591684B104</object-id><label>Figure 2.</label><caption><p><bold>A, B</bold><italic><tp:taxon-name><tp:taxon-name-part taxon-name-part-type="genus" reg="Austronomia">Austronomia</tp:taxon-name-part><tp:taxon-name-part taxon-name-part-type="species" reg="pilipes">pilipes</tp:taxon-name-part></tp:taxon-name></italic> (Smith, 1875) <bold>A</bold> head and mesosoma <bold>B</bold> metasoma showing tergum 1 and hind legs <bold>C–E</bold><italic><tp:taxon-name><tp:taxon-name-part taxon-name-part-type="genus" reg="Lipotriches">Lipotriches</tp:taxon-name-part><tp:taxon-name-part taxon-name-part-type="species" reg="fervida">fervida</tp:taxon-name-part></tp:taxon-name></italic> (Smith, 1875) <bold>C</bold> left forewing showing the marginal cell <bold>D</bold> hind leg <bold>E</bold> metasoma in dorsal view <bold>F–H</bold><italic><tp:taxon-name><tp:taxon-name-part taxon-name-part-type="genus" reg="Lipotriches">L.</tp:taxon-name-part><tp:taxon-name-part taxon-name-part-type="species" reg="fulvinerva">fulvinerva</tp:taxon-name-part></tp:taxon-name></italic> (Cameron, 1907) <bold>F</bold> left forewing showing the marginal cell <bold>G</bold> hind leg <bold>H</bold> metasoma in dorsal view.</p></caption><graphic xmlns:xlink="http://www.w3.org/1999/xlink" xlink:href="zookeys-1238-269_article-139993__-g002.jpg" position="float" orientation="portrait" xlink:type="simple" id="oo_1332923.jpg"><uri content-type="original_file" xlink:type="simple">https://binary.pensoft.net/fig/1332923</uri></graphic></fig></tp:treatment-sec><tp:treatment-sec sec-type="diagnosis" id="SECID0EVNAG"><title>Diagnosis.</title><p><bold>Female</bold> (Fig. <xref ref-type="fig" rid="F3">3</xref>). Body length 7 mm. <bold><italic>Head</italic></bold>: Coarsely pitted vertex, slightly convex clypeus that is anteriorly rounded, antennae fulvous, ocelli without the bead; clypeus, gena, and area near the ocellus covered with very short, dense, pale fulvous pubescence. <bold><italic>Mesosoma</italic></bold>: Closely and finely punctured, posteriorly truncate, slightly compressed sides, the space at the base moderately wide, coarsely reticulate; femora and tibiae incrassate and swollen, ventral femora, tarsi, and tibiae black, tibial bristles of hind legs with long branches and short rachises, wings slightly fuscous and hyaline; a fine line over the tegulae, sides of the median segment, thorax, and postscutellum; a broad transverse band on the mesonotum anteriorly covered with very short, dense pale fulvous pubescence. <bold><italic>Metasoma</italic></bold>: Closely and finely punctured, broad transverse bands on the apical margins of the terga 1–6, metasomal segments covered with very short, dense pale fulvous pubescence, fairly fine superficial punctation on tergum 1.</p><fig id="F3" position="float" orientation="portrait"><object-id xmlns:xlink="http://www.w3.org/1999/xlink" content-type="doi" xlink:type="simple">10.3897/zookeys.1238.139993.figure3</object-id><object-id xmlns:xlink="http://www.w3.org/1999/xlink" content-type="arpha" xlink:type="simple">F561527E-CF3A-5FD7-B691-9E5A8754E981</object-id><label>Figure 3.</label><caption><p><italic><tp:taxon-name><tp:taxon-name-part taxon-name-part-type="genus" reg="Lipotriches">Lipotriches</tp:taxon-name-part><tp:taxon-name-part taxon-name-part-type="species" reg="fervida">fervida</tp:taxon-name-part></tp:taxon-name></italic> (Smith, 1875), female <bold>A</bold> dorsal habitus <bold>B</bold> lateral habitus.</p></caption><graphic xmlns:xlink="http://www.w3.org/1999/xlink" xlink:href="zookeys-1238-269_article-139993__-g003.jpg" position="float" orientation="portrait" xlink:type="simple" id="oo_1332924.jpg"><uri content-type="original_file" xlink:type="simple">https://binary.pensoft.net/fig/1332924</uri></graphic></fig></tp:treatment-sec><tp:treatment-sec sec-type="distribution" id="SECID0EGPAG"><title>Distribution.</title><p><tp:taxon-name><tp:taxon-name-part taxon-name-part-type="genus" reg="Lipotriches">Lipotriches</tp:taxon-name-part> (<tp:taxon-name-part taxon-name-part-type="subgenus" reg="Armatriches">Armatriches</tp:taxon-name-part>) <tp:taxon-name-part taxon-name-part-type="species" reg="fervida">fervida</tp:taxon-name-part></tp:taxon-name> is distributed in Pakistan, India, and Sri Lanka (<xref ref-type="bibr" rid="B37">Pauly 2009</xref>; <xref ref-type="bibr" rid="B45">Saini and Rathor 2012</xref>; <xref ref-type="bibr" rid="B38">Pauly 2014</xref>; <xref ref-type="bibr" rid="B30">Majumder et al. 2020</xref>; <xref ref-type="bibr" rid="B4">Ascher and Pickering 2024</xref>).</p></tp:treatment-sec><tp:treatment-sec sec-type="Observed floral host" id="SECID0EOQAG"><title>Observed floral host.</title><p><italic><tp:taxon-name><tp:taxon-name-part taxon-name-part-type="genus" reg="Sorghum">Sorghum</tp:taxon-name-part><tp:taxon-name-part taxon-name-part-type="species" reg="halepense">halepense</tp:taxon-name-part></tp:taxon-name></italic>.</p></tp:treatment-sec><ref-list><ref id="B37"><mixed-citation xmlns:xlink="http://www.w3.org/1999/xlink" xlink:type="simple"><person-group><name name-style="western"><surname>Pauly</surname><given-names>A</given-names></name></person-group> (<year>2009</year>) <article-title>Classification des <tp:taxon-name><tp:taxon-name-part taxon-name-part-type="subfamily">Nomiinae</tp:taxon-name-part></tp:taxon-name> de la Région Orientale, de Nouvelle-Guinée et des îles de l’Océan Pacifique (<tp:taxon-name><tp:taxon-name-part taxon-name-part-type="order">Hymenoptera</tp:taxon-name-part></tp:taxon-name>: <tp:taxon-name><tp:taxon-name-part taxon-name-part-type="superfamily">Apoidea</tp:taxon-name-part></tp:taxon-name>: <tp:taxon-name><tp:taxon-name-part taxon-name-part-type="family">Halictidae</tp:taxon-name-part></tp:taxon-name>).</article-title><source>Bulletin de l’Institute Royal des Sciences Naturelles de Belgique</source><volume>79</volume>: <fpage>151</fpage>–<lpage>229</lpage>.</mixed-citation></ref><ref id="B45"><mixed-citation xmlns:xlink="http://www.w3.org/1999/xlink" xlink:type="simple"><person-group><name name-style="western"><surname>Saini</surname><given-names>MS</given-names></name><name name-style="western"><surname>Rathor</surname><given-names>VS</given-names></name></person-group> (<year>2012</year>) <article-title>A species checklist of family <tp:taxon-name><tp:taxon-name-part taxon-name-part-type="family">Halictidae</tp:taxon-name-part></tp:taxon-name> (<tp:taxon-name><tp:taxon-name-part taxon-name-part-type="order">Hymenoptera</tp:taxon-name-part></tp:taxon-name>: <tp:taxon-name><tp:taxon-name-part taxon-name-part-type="superfamily">Apoidea</tp:taxon-name-part></tp:taxon-name>) along with keys to its subfamilies, genera and subgenera from India.</article-title><source>International Journal of Environmental Sciences</source><volume>3</volume>(<issue>1</issue>): <fpage>134</fpage>–<lpage>166</lpage>.</mixed-citation></ref><ref id="B38"><mixed-citation xmlns:xlink="http://www.w3.org/1999/xlink" xlink:type="simple"><person-group><name name-style="western"><surname>Pauly</surname><given-names>A</given-names></name></person-group> (<year>2014</year>) <article-title>Les Abeilles des Graminées ou <italic><tp:taxon-name><tp:taxon-name-part taxon-name-part-type="genus">Lipotriches</tp:taxon-name-part></tp:taxon-name></italic> Gerstaecker, 1858, sensu stricto (<tp:taxon-name><tp:taxon-name-part taxon-name-part-type="order">Hymenoptera</tp:taxon-name-part></tp:taxon-name>: <tp:taxon-name><tp:taxon-name-part taxon-name-part-type="superfamily">Apoidea</tp:taxon-name-part></tp:taxon-name>: <tp:taxon-name><tp:taxon-name-part taxon-name-part-type="family">Halictidae</tp:taxon-name-part></tp:taxon-name>: <tp:taxon-name><tp:taxon-name-part taxon-name-part-type="subfamily">Nomiinae</tp:taxon-name-part></tp:taxon-name>) de la Région Orientale.</article-title><source>Belgian Journal of Entomology</source><volume>21</volume>: <fpage>1</fpage>–<lpage>94</lpage>.</mixed-citation></ref><ref id="B30"><mixed-citation xmlns:xlink="http://www.w3.org/1999/xlink" xlink:type="simple"><person-group><name name-style="western"><surname>Majumder</surname><given-names>B</given-names></name><name name-style="western"><surname>Rameshkumar</surname><given-names>A</given-names></name><name name-style="western"><surname>Kazmi</surname><given-names>SI</given-names></name></person-group> (<year>2020</year>) <article-title>Bees of grasses, <italic><tp:taxon-name><tp:taxon-name-part taxon-name-part-type="genus">Lipotriches</tp:taxon-name-part></tp:taxon-name></italic> Gerstaecker, Sweat bees, <italic><tp:taxon-name><tp:taxon-name-part taxon-name-part-type="genus">Steganomus</tp:taxon-name-part></tp:taxon-name></italic> Ritsema and <italic><tp:taxon-name><tp:taxon-name-part taxon-name-part-type="genus">Crocisaspidia</tp:taxon-name-part></tp:taxon-name></italic> Ashmead (<tp:taxon-name><tp:taxon-name-part taxon-name-part-type="family">Halictidae</tp:taxon-name-part></tp:taxon-name>: <tp:taxon-name><tp:taxon-name-part taxon-name-part-type="subfamily">Nomiinae</tp:taxon-name-part></tp:taxon-name>), with new distribution report from Indian states.</article-title><source>Journal of the Entomological Research</source><volume>44</volume>(<issue>4</issue>): <fpage>589</fpage>–<lpage>593</lpage>. <ext-link xlink:href="10.5958/0974-4576.2020.00098.5" ext-link-type="doi" xlink:type="simple">https://doi.org/10.5958/0974-4576.2020.00098.5</ext-link></mixed-citation></ref><ref id="B4"><mixed-citation xmlns:xlink="http://www.w3.org/1999/xlink" xlink:type="simple"><person-group><name name-style="western"><surname>Ascher</surname><given-names>JS</given-names></name><name name-style="western"><surname>Pickering</surname><given-names>J</given-names></name></person-group> (<year>2024</year>) Discover Life bee species guide and world checklist (<tp:taxon-name><tp:taxon-name-part taxon-name-part-type="order">Hymenoptera</tp:taxon-name-part></tp:taxon-name>: <tp:taxon-name><tp:taxon-name-part taxon-name-part-type="superfamily">Apoidea</tp:taxon-name-part></tp:taxon-name>: <tp:taxon-name><tp:taxon-name-part taxon-name-part-type="clade">Anthophila</tp:taxon-name-part></tp:taxon-name>). <ext-link xlink:href="https://www.discoverlife.org/mp/20q?guide=Apoidea_species&amp;flags=HAS" ext-link-type="uri" xlink:type="simple">https://www.discoverlife.org/mp/20q?guide=Apoidea_species&amp;flags=HAS</ext-link>: [accessed 03 December 2024]</mixed-citation></ref></ref-list></tp:taxon-treatment>
