# Supplementary material for: ﻿Bees of subfamily Nomiinae (Hymenoptera, Halictidae) from Southern Punjab, Pakistan
Source: Zookeys. 2025 May 19;1238:269–96. doi: 10.3897/zookeys.1238.139993 (PMC12107275; doi:10.3897/zookeys.1238.139993)
Supplement: XML Treatment for Austronomia pilipes [file zookeys.1238.139993-treatment2.xml]

<!DOCTYPE tp:taxon-treatment
  PUBLIC "-//TaxonX//DTD Taxonomic Treatment Publishing DTD v0 20100105//EN" "tax-treatment-NSO.dtd">
<tp:taxon-treatment xmlns:tp="http://www.plazi.org/taxpub"><tp:treatment-meta><kwd-group><label>Taxon classification</label><kwd>
                <named-content content-type="kingdom">Animalia</named-content>
              </kwd><kwd>
                <named-content content-type="order">Hymenoptera</named-content>
              </kwd><kwd>
                <named-content content-type="family">Halictidae</named-content>
              </kwd></kwd-group><mixed-citation publication-type="journal"><person-group><name><surname>Chen</surname><given-names>Huanhuan</given-names></name><name><surname>Akram</surname><given-names>Waseem</given-names></name><name><surname>Naeem</surname><given-names>Muhammad</given-names></name><name><surname>Bashir</surname><given-names>Nawaz Haider</given-names></name><name><surname>Hussain</surname><given-names>Sabir</given-names></name><name><surname>Riasat</surname><given-names>Maryam</given-names></name><name><surname>Sajjad</surname><given-names>Asif</given-names></name><name><surname>Tian</surname><given-names>Ruilin</given-names></name><name><surname>Ahmad</surname><given-names>Ammad</given-names></name><name><surname>Rafique</surname><given-names>Muhammad Khalid</given-names></name><name><surname>Dahri</surname><given-names>Zamin Hussain</given-names></name></person-group><article-title>﻿Bees of subfamily <tp:taxon-name><tp:taxon-name-part taxon-name-part-type="subfamily">Nomiinae</tp:taxon-name-part></tp:taxon-name> (<tp:taxon-name><tp:taxon-name-part taxon-name-part-type="order">Hymenoptera</tp:taxon-name-part></tp:taxon-name>, <tp:taxon-name><tp:taxon-name-part taxon-name-part-type="family">Halictidae</tp:taxon-name-part></tp:taxon-name>) from Southern Punjab, Pakistan</article-title><source>Zookeys</source><day>19</day><month>05</month><year>2025</year><volume>1238</volume><fpage>269</fpage><lpage>296</lpage><pub-id pub-id-type="doi">10.3897/zookeys.1238.139993</pub-id></mixed-citation></tp:treatment-meta><tp:nomenclature><label>﻿</label><tp:taxon-name>
              <object-id xmlns:xlink="http://www.w3.org/1999/xlink" content-type="arpha" xlink:type="simple">EBEA7DD8-EC44-53E1-BA73-E865B262DE87</object-id>
              <tp:taxon-name-part taxon-name-part-type="genus" reg="Austronomia">Austronomia</tp:taxon-name-part>
              <tp:taxon-name-part taxon-name-part-type="species" reg="pilipes">pilipes</tp:taxon-name-part>
            </tp:taxon-name><tp:taxon-authority>(Smith, 1875)</tp:taxon-authority><xref ref-type="fig" rid="F2">Figs 2A, B</xref><xref ref-type="fig" rid="F4">, 4</xref><tp:nomenclature-citation-list><tp:nomenclature-citation><tp:taxon-name>
                  <tp:taxon-name-part taxon-name-part-type="genus" reg="Nomia">Nomia</tp:taxon-name-part>
                  <tp:taxon-name-part taxon-name-part-type="species" reg="pilipes">pilipes</tp:taxon-name-part>
                </tp:taxon-name><comment>Smith, 1875.</comment></tp:nomenclature-citation></tp:nomenclature-citation-list></tp:nomenclature><tp:treatment-sec sec-type="material" id="SECID0EZSAG"><title>Material examined.</title><p>Pakistan. Punjab, Bahawalpur • 1♀, 27 October 2020, A. Ahmad • 7♀ 5♂, 18 November 2020, W. Akram &amp; A. Ahmad • 1♂, 23 November 2020, A. Sajjad.</p></tp:treatment-sec><tp:treatment-sec sec-type="diagnosis" id="SECID0E5SAG"><title>Diagnosis.</title><p><bold>Female</bold> (Fig. <xref ref-type="fig" rid="F4">4A, B</xref>): Body length ranges from 10–12 mm. <bold>Male</bold> (Fig. <xref ref-type="fig" rid="F4">4C, D</xref>): Body length ranges from 10–11 mm. <bold><italic>Head</italic></bold>: Closely punctured and densely pubescent, antennae black, longitudinal carina absent on the clypeus, supraclypeal area and clypeus normally convex, head covered with glittering white pubescence. <bold><italic>Mesosoma</italic></bold>: Closely punctured and densely pubescent, truncate, posteriorly pubescent, bare sides; in the middle, smooth, nearly impunctate; the space at the base very coarsely punctured and concave; scutum, scutellum, and post-scutellum covered with dense beige scaly pubescence, testaceous tegulae. Wings hyaline with testaceous veins. Sides of the mesosoma covered with glittering white pubescence, abundant glittering white scopa on the hind legs. <bold><italic>Metasoma</italic></bold>: Slightly shiny, convex, and broad with a few dispersed punctures at the bases of the segments, terga 1–5 with glittering white pubescent apical bands. <bold><italic>Genitalia</italic></bold> (Fig. <xref ref-type="fig" rid="F4">4E, F</xref>): Genital gonobase small and robust, gonocoxite wider at the base and becoming narrower at the apex, gonostylus slender, and penis valves wider in the middle.</p><fig id="F4" position="float" orientation="portrait"><object-id xmlns:xlink="http://www.w3.org/1999/xlink" content-type="doi" xlink:type="simple">10.3897/zookeys.1238.139993.figure4</object-id><object-id xmlns:xlink="http://www.w3.org/1999/xlink" content-type="arpha" xlink:type="simple">00BB955C-F944-5ADA-B470-D1D45A1334C6</object-id><label>Figure 4.</label><caption><p><italic><tp:taxon-name><tp:taxon-name-part taxon-name-part-type="genus" reg="Austronomia">Austronomia</tp:taxon-name-part><tp:taxon-name-part taxon-name-part-type="species" reg="pilipes">pilipes</tp:taxon-name-part></tp:taxon-name></italic> (Smith, 1875) <bold>A</bold> dorsal habitus, female <bold>B</bold> lateral habitus, female <bold>C</bold> dorsal habitus, male <bold>D</bold> lateral habitus, male <bold>E</bold> male genitalia, dorsal view <bold>F</bold> male genitalia, ventral view.</p></caption><graphic xmlns:xlink="http://www.w3.org/1999/xlink" xlink:href="zookeys-1238-269_article-139993__-g004.jpg" position="float" orientation="portrait" xlink:type="simple" id="oo_1332925.jpg"><uri content-type="original_file" xlink:type="simple">https://binary.pensoft.net/fig/1332925</uri></graphic></fig></tp:treatment-sec><tp:treatment-sec sec-type="distribution" id="SECID0EEVAG"><title>Distribution.</title><p><tp:taxon-name><tp:taxon-name-part taxon-name-part-type="genus" reg="Lipotriches">Lipotriches</tp:taxon-name-part> (<tp:taxon-name-part taxon-name-part-type="subgenus" reg="Austronomia">Austronomia</tp:taxon-name-part>) <tp:taxon-name-part taxon-name-part-type="species" reg="pilipes">pilipes</tp:taxon-name-part></tp:taxon-name> is only distributed in Pakistan and India (<xref ref-type="bibr" rid="B37">Pauly 2009</xref>; <xref ref-type="bibr" rid="B20">Gupta 2013</xref>; <xref ref-type="bibr" rid="B4">Ascher and Pickering 2024</xref>).</p></tp:treatment-sec><tp:treatment-sec sec-type="Observed floral hosts" id="SECID0EEWAG"><title>Observed floral hosts.</title><p><italic><tp:taxon-name><tp:taxon-name-part taxon-name-part-type="genus" reg="Salsola">Salsola</tp:taxon-name-part><tp:taxon-name-part taxon-name-part-type="species" reg="baryosma">baryosma</tp:taxon-name-part></tp:taxon-name></italic>, <italic><tp:taxon-name><tp:taxon-name-part taxon-name-part-type="genus" reg="Tamarix">Tamarix</tp:taxon-name-part><tp:taxon-name-part taxon-name-part-type="species" reg="aphylla">aphylla</tp:taxon-name-part></tp:taxon-name></italic>, and <italic><tp:taxon-name><tp:taxon-name-part taxon-name-part-type="genus" reg="Datura">Datura</tp:taxon-name-part><tp:taxon-name-part taxon-name-part-type="species" reg="fastuosa">fastuosa</tp:taxon-name-part></tp:taxon-name></italic>.</p></tp:treatment-sec><tp:treatment-sec><!--Section generated to contain objects referenced in tp:taxon-treatment.--><fig id="F2" position="float" orientation="portrait"><object-id xmlns:xlink="http://www.w3.org/1999/xlink" content-type="doi" xlink:type="simple">10.3897/zookeys.1238.139993.figure2</object-id><object-id xmlns:xlink="http://www.w3.org/1999/xlink" content-type="arpha" xlink:type="simple">B018B739-4037-5161-870C-10591684B104</object-id><label>Figure 2.</label><caption><p><bold>A, B</bold><italic><tp:taxon-name><tp:taxon-name-part taxon-name-part-type="genus" reg="Austronomia">Austronomia</tp:taxon-name-part><tp:taxon-name-part taxon-name-part-type="species" reg="pilipes">pilipes</tp:taxon-name-part></tp:taxon-name></italic> (Smith, 1875) <bold>A</bold> head and mesosoma <bold>B</bold> metasoma showing tergum 1 and hind legs <bold>C–E</bold><italic><tp:taxon-name><tp:taxon-name-part taxon-name-part-type="genus" reg="Lipotriches">Lipotriches</tp:taxon-name-part><tp:taxon-name-part taxon-name-part-type="species" reg="fervida">fervida</tp:taxon-name-part></tp:taxon-name></italic> (Smith, 1875) <bold>C</bold> left forewing showing the marginal cell <bold>D</bold> hind leg <bold>E</bold> metasoma in dorsal view <bold>F–H</bold><italic><tp:taxon-name><tp:taxon-name-part taxon-name-part-type="genus" reg="Lipotriches">L.</tp:taxon-name-part><tp:taxon-name-part taxon-name-part-type="species" reg="fulvinerva">fulvinerva</tp:taxon-name-part></tp:taxon-name></italic> (Cameron, 1907) <bold>F</bold> left forewing showing the marginal cell <bold>G</bold> hind leg <bold>H</bold> metasoma in dorsal view.</p></caption><graphic xmlns:xlink="http://www.w3.org/1999/xlink" xlink:href="zookeys-1238-269_article-139993__-g002.jpg" position="float" orientation="portrait" xlink:type="simple" id="oo_1332923.jpg"><uri content-type="original_file" xlink:type="simple">https://binary.pensoft.net/fig/1332923</uri></graphic></fig></tp:treatment-sec><ref-list><ref id="B37"><mixed-citation xmlns:xlink="http://www.w3.org/1999/xlink" xlink:type="simple"><person-group><name name-style="western"><surname>Pauly</surname><given-names>A</given-names></name></person-group> (<year>2009</year>) <article-title>Classification des <tp:taxon-name><tp:taxon-name-part taxon-name-part-type="subfamily">Nomiinae</tp:taxon-name-part></tp:taxon-name> de la Région Orientale, de Nouvelle-Guinée et des îles de l’Océan Pacifique (<tp:taxon-name><tp:taxon-name-part taxon-name-part-type="order">Hymenoptera</tp:taxon-name-part></tp:taxon-name>: <tp:taxon-name><tp:taxon-name-part taxon-name-part-type="superfamily">Apoidea</tp:taxon-name-part></tp:taxon-name>: <tp:taxon-name><tp:taxon-name-part taxon-name-part-type="family">Halictidae</tp:taxon-name-part></tp:taxon-name>).</article-title><source>Bulletin de l’Institute Royal des Sciences Naturelles de Belgique</source><volume>79</volume>: <fpage>151</fpage>–<lpage>229</lpage>.</mixed-citation></ref><ref id="B20"><mixed-citation xmlns:xlink="http://www.w3.org/1999/xlink" xlink:type="simple"><person-group><name name-style="western"><surname>Gupta</surname><given-names>RK</given-names></name></person-group> (<year>2013</year>) <article-title><tp:taxon-name><tp:taxon-name-part taxon-name-part-type="superfamily">Apoidea</tp:taxon-name-part></tp:taxon-name> (<tp:taxon-name><tp:taxon-name-part taxon-name-part-type="class">Insecta</tp:taxon-name-part></tp:taxon-name>: <tp:taxon-name><tp:taxon-name-part taxon-name-part-type="order">Hymenoptera</tp:taxon-name-part></tp:taxon-name>) of Uttarakhand state (India): A check list with synonymies and distribution record.</article-title><source>Journal of Environment and Bio-sciences</source><volume>27</volume>(<issue>1</issue>): <fpage>57</fpage>–<lpage>70</lpage>.</mixed-citation></ref><ref id="B4"><mixed-citation xmlns:xlink="http://www.w3.org/1999/xlink" xlink:type="simple"><person-group><name name-style="western"><surname>Ascher</surname><given-names>JS</given-names></name><name name-style="western"><surname>Pickering</surname><given-names>J</given-names></name></person-group> (<year>2024</year>) Discover Life bee species guide and world checklist (<tp:taxon-name><tp:taxon-name-part taxon-name-part-type="order">Hymenoptera</tp:taxon-name-part></tp:taxon-name>: <tp:taxon-name><tp:taxon-name-part taxon-name-part-type="superfamily">Apoidea</tp:taxon-name-part></tp:taxon-name>: <tp:taxon-name><tp:taxon-name-part taxon-name-part-type="clade">Anthophila</tp:taxon-name-part></tp:taxon-name>). <ext-link xlink:href="https://www.discoverlife.org/mp/20q?guide=Apoidea_species&amp;flags=HAS" ext-link-type="uri" xlink:type="simple">https://www.discoverlife.org/mp/20q?guide=Apoidea_species&amp;flags=HAS</ext-link>: [accessed 03 December 2024]</mixed-citation></ref></ref-list></tp:taxon-treatment>
