# Supplementary material for: ﻿Bees of subfamily Nomiinae (Hymenoptera, Halictidae) from Southern Punjab, Pakistan
Source: Zookeys. 2025 May 19;1238:269–96. doi: 10.3897/zookeys.1238.139993 (PMC12107275; doi:10.3897/zookeys.1238.139993)
Supplement: XML Treatment for Lipotriches (Lipotriches) fulvinerva [file zookeys.1238.139993-treatment3.xml]

<!DOCTYPE tp:taxon-treatment
  PUBLIC "-//TaxonX//DTD Taxonomic Treatment Publishing DTD v0 20100105//EN" "tax-treatment-NSO.dtd">
<tp:taxon-treatment xmlns:tp="http://www.plazi.org/taxpub"><tp:treatment-meta><kwd-group><label>Taxon classification</label><kwd>
                <named-content content-type="kingdom">Animalia</named-content>
              </kwd><kwd>
                <named-content content-type="order">Hymenoptera</named-content>
              </kwd><kwd>
                <named-content content-type="family">Halictidae</named-content>
              </kwd></kwd-group><mixed-citation publication-type="journal"><person-group><name><surname>Chen</surname><given-names>Huanhuan</given-names></name><name><surname>Akram</surname><given-names>Waseem</given-names></name><name><surname>Naeem</surname><given-names>Muhammad</given-names></name><name><surname>Bashir</surname><given-names>Nawaz Haider</given-names></name><name><surname>Hussain</surname><given-names>Sabir</given-names></name><name><surname>Riasat</surname><given-names>Maryam</given-names></name><name><surname>Sajjad</surname><given-names>Asif</given-names></name><name><surname>Tian</surname><given-names>Ruilin</given-names></name><name><surname>Ahmad</surname><given-names>Ammad</given-names></name><name><surname>Rafique</surname><given-names>Muhammad Khalid</given-names></name><name><surname>Dahri</surname><given-names>Zamin Hussain</given-names></name></person-group><article-title>﻿Bees of subfamily <tp:taxon-name><tp:taxon-name-part taxon-name-part-type="subfamily">Nomiinae</tp:taxon-name-part></tp:taxon-name> (<tp:taxon-name><tp:taxon-name-part taxon-name-part-type="order">Hymenoptera</tp:taxon-name-part></tp:taxon-name>, <tp:taxon-name><tp:taxon-name-part taxon-name-part-type="family">Halictidae</tp:taxon-name-part></tp:taxon-name>) from Southern Punjab, Pakistan</article-title><source>Zookeys</source><day>19</day><month>05</month><year>2025</year><volume>1238</volume><fpage>269</fpage><lpage>296</lpage><pub-id pub-id-type="doi">10.3897/zookeys.1238.139993</pub-id></mixed-citation></tp:treatment-meta><tp:nomenclature><label>﻿</label><tp:taxon-name><object-id xmlns:xlink="http://www.w3.org/1999/xlink" content-type="arpha" xlink:type="simple">403C32DE-82EB-505C-A207-F9AEB8FE0CAC</object-id><tp:taxon-name-part taxon-name-part-type="genus" reg="Lipotriches">Lipotriches</tp:taxon-name-part> (<tp:taxon-name-part taxon-name-part-type="subgenus" reg="Lipotriches">Lipotriches</tp:taxon-name-part>) <tp:taxon-name-part taxon-name-part-type="species" reg="fulvinerva">fulvinerva</tp:taxon-name-part></tp:taxon-name><tp:taxon-authority>(Cameron, 1907)</tp:taxon-authority><xref ref-type="fig" rid="F2">Figs 2F–H</xref><xref ref-type="fig" rid="F5">, 5</xref><tp:nomenclature-citation-list><tp:nomenclature-citation><tp:taxon-name>
                  <tp:taxon-name-part taxon-name-part-type="genus" reg="Nomia">Nomia</tp:taxon-name-part>
                  <tp:taxon-name-part taxon-name-part-type="species" reg="fulvinerva">fulvinerva</tp:taxon-name-part>
                </tp:taxon-name><comment>Cameron, 1907.</comment></tp:nomenclature-citation></tp:nomenclature-citation-list></tp:nomenclature><tp:treatment-sec sec-type="material" id="SECID0EIZAG"><title>Material examined.</title><p>Pakistan. Punjab, Bahawalpur • 1♀, 17 October 2020, W. Akram.</p></tp:treatment-sec><tp:treatment-sec sec-type="diagnosis" id="SECID0ENZAG"><title>Diagnosis.</title><p><bold>Female</bold> (Fig. <xref ref-type="fig" rid="F5">5</xref>): Body length ranges from 6–7 mm. <bold><italic>Head</italic></bold>: Coarsely pitted vertex, slightly convex clypeus and anteriorly rounded, antennae fulvous, scape with pale pubescence, clypeus, gena, and the area near the ocellus covered with very short fulvous pubescence, mandibles dark red. <bold><italic>Mesosoma</italic></bold>: Closely and finely punctured, posteriorly truncate, somewhat compressed sides, the space at the base moderately wide, coarsely reticulate, tibiae and tarsi completely orange, tibial bristles of hind legs with long branches and short rachises, wings slightly fuscous and hyaline, a fine line over the tegulae and a broad transverse band on the mesonotum anteriorly covered with very short, dense pale fulvous pubescence. <bold><italic>Metasoma</italic></bold>: Broad transverse bands on the apical or distal margins of the terga 1–6 abdominal segments that are covered with a very short and dense white pubescence, tergum 1 with matte punctures.</p><fig id="F5" position="float" orientation="portrait"><object-id xmlns:xlink="http://www.w3.org/1999/xlink" content-type="doi" xlink:type="simple">10.3897/zookeys.1238.139993.figure5</object-id><object-id xmlns:xlink="http://www.w3.org/1999/xlink" content-type="arpha" xlink:type="simple">74F5ADEC-7AF2-5726-89AE-8EF0966658E9</object-id><label>Figure 5.</label><caption><p><italic><tp:taxon-name><tp:taxon-name-part taxon-name-part-type="genus" reg="Lipotriches">Lipotriches</tp:taxon-name-part><tp:taxon-name-part taxon-name-part-type="species" reg="fulvinerva">fulvinerva</tp:taxon-name-part></tp:taxon-name></italic> (Cameron, 1907), female <bold>A</bold> dorsal habitus <bold>B</bold> lateral habitus.</p></caption><graphic xmlns:xlink="http://www.w3.org/1999/xlink" xlink:href="zookeys-1238-269_article-139993__-g005.jpg" position="float" orientation="portrait" xlink:type="simple" id="oo_1332926.jpg"><uri content-type="original_file" xlink:type="simple">https://binary.pensoft.net/fig/1332926</uri></graphic></fig></tp:treatment-sec><tp:treatment-sec sec-type="distribution" id="SECID0E51AG"><title>Distribution.</title><p><tp:taxon-name><tp:taxon-name-part taxon-name-part-type="genus" reg="Lipotriches">Lipotriches</tp:taxon-name-part> (<tp:taxon-name-part taxon-name-part-type="subgenus" reg="Lipotriches">Lipotriches</tp:taxon-name-part>) <tp:taxon-name-part taxon-name-part-type="species" reg="fulvinerva">fulvinerva</tp:taxon-name-part></tp:taxon-name> is distributed in India, Myanmar, Pakistan, and Sri Lanka (<xref ref-type="bibr" rid="B23">Inoka et al. 2006</xref>; <xref ref-type="bibr" rid="B37">Pauly 2009</xref>; <xref ref-type="bibr" rid="B45">Saini and Rathor 2012</xref>; <xref ref-type="bibr" rid="B20">Gupta 2013</xref>; <xref ref-type="bibr" rid="B38">Pauly 2014</xref>; <xref ref-type="bibr" rid="B51">Sharma et al. 2016</xref>; <xref ref-type="bibr" rid="B46">Saini et al. 2018</xref>; <xref ref-type="bibr" rid="B30">Majumder et al. 2020</xref>; <xref ref-type="bibr" rid="B4">Ascher and Pickering 2024</xref>).</p></tp:treatment-sec><tp:treatment-sec sec-type="Observed floral host" id="SECID0EW3AG"><title>Observed floral host.</title><p><italic><tp:taxon-name><tp:taxon-name-part taxon-name-part-type="genus" reg="Pennisetum">Pennisetum</tp:taxon-name-part><tp:taxon-name-part taxon-name-part-type="species" reg="glaucum">glaucum</tp:taxon-name-part></tp:taxon-name></italic>.</p></tp:treatment-sec><tp:treatment-sec><!--Section generated to contain objects referenced in tp:taxon-treatment.--><fig id="F2" position="float" orientation="portrait"><object-id xmlns:xlink="http://www.w3.org/1999/xlink" content-type="doi" xlink:type="simple">10.3897/zookeys.1238.139993.figure2</object-id><object-id xmlns:xlink="http://www.w3.org/1999/xlink" content-type="arpha" xlink:type="simple">B018B739-4037-5161-870C-10591684B104</object-id><label>Figure 2.</label><caption><p><bold>A, B</bold><italic><tp:taxon-name><tp:taxon-name-part taxon-name-part-type="genus" reg="Austronomia">Austronomia</tp:taxon-name-part><tp:taxon-name-part taxon-name-part-type="species" reg="pilipes">pilipes</tp:taxon-name-part></tp:taxon-name></italic> (Smith, 1875) <bold>A</bold> head and mesosoma <bold>B</bold> metasoma showing tergum 1 and hind legs <bold>C–E</bold><italic><tp:taxon-name><tp:taxon-name-part taxon-name-part-type="genus" reg="Lipotriches">Lipotriches</tp:taxon-name-part><tp:taxon-name-part taxon-name-part-type="species" reg="fervida">fervida</tp:taxon-name-part></tp:taxon-name></italic> (Smith, 1875) <bold>C</bold> left forewing showing the marginal cell <bold>D</bold> hind leg <bold>E</bold> metasoma in dorsal view <bold>F–H</bold><italic><tp:taxon-name><tp:taxon-name-part taxon-name-part-type="genus" reg="Lipotriches">L.</tp:taxon-name-part><tp:taxon-name-part taxon-name-part-type="species" reg="fulvinerva">fulvinerva</tp:taxon-name-part></tp:taxon-name></italic> (Cameron, 1907) <bold>F</bold> left forewing showing the marginal cell <bold>G</bold> hind leg <bold>H</bold> metasoma in dorsal view.</p></caption><graphic xmlns:xlink="http://www.w3.org/1999/xlink" xlink:href="zookeys-1238-269_article-139993__-g002.jpg" position="float" orientation="portrait" xlink:type="simple" id="oo_1332923.jpg"><uri content-type="original_file" xlink:type="simple">https://binary.pensoft.net/fig/1332923</uri></graphic></fig></tp:treatment-sec><ref-list><ref id="B23"><mixed-citation xmlns:xlink="http://www.w3.org/1999/xlink" xlink:type="simple"><person-group><name name-style="western"><surname>Inoka</surname><given-names>WA</given-names></name><name name-style="western"><surname>Karunaratne</surname><given-names>P</given-names></name><name name-style="western"><surname>Edirisinghe</surname><given-names>JP</given-names></name></person-group> (<year>2006</year>) <article-title>Bee diversity in a semi-agricultural field-Sri Lanka.</article-title><source>Biodiversity</source><volume>6</volume>(<issue>4</issue>): <fpage>17</fpage>–<lpage>20</lpage>. <ext-link xlink:href="10.1080/14888386.2005.9712781" ext-link-type="doi" xlink:type="simple">https://doi.org/10.1080/14888386.2005.9712781</ext-link></mixed-citation></ref><ref id="B37"><mixed-citation xmlns:xlink="http://www.w3.org/1999/xlink" xlink:type="simple"><person-group><name name-style="western"><surname>Pauly</surname><given-names>A</given-names></name></person-group> (<year>2009</year>) <article-title>Classification des <tp:taxon-name><tp:taxon-name-part taxon-name-part-type="subfamily">Nomiinae</tp:taxon-name-part></tp:taxon-name> de la Région Orientale, de Nouvelle-Guinée et des îles de l’Océan Pacifique (<tp:taxon-name><tp:taxon-name-part taxon-name-part-type="order">Hymenoptera</tp:taxon-name-part></tp:taxon-name>: <tp:taxon-name><tp:taxon-name-part taxon-name-part-type="superfamily">Apoidea</tp:taxon-name-part></tp:taxon-name>: <tp:taxon-name><tp:taxon-name-part taxon-name-part-type="family">Halictidae</tp:taxon-name-part></tp:taxon-name>).</article-title><source>Bulletin de l’Institute Royal des Sciences Naturelles de Belgique</source><volume>79</volume>: <fpage>151</fpage>–<lpage>229</lpage>.</mixed-citation></ref><ref id="B45"><mixed-citation xmlns:xlink="http://www.w3.org/1999/xlink" xlink:type="simple"><person-group><name name-style="western"><surname>Saini</surname><given-names>MS</given-names></name><name name-style="western"><surname>Rathor</surname><given-names>VS</given-names></name></person-group> (<year>2012</year>) <article-title>A species checklist of family <tp:taxon-name><tp:taxon-name-part taxon-name-part-type="family">Halictidae</tp:taxon-name-part></tp:taxon-name> (<tp:taxon-name><tp:taxon-name-part taxon-name-part-type="order">Hymenoptera</tp:taxon-name-part></tp:taxon-name>: <tp:taxon-name><tp:taxon-name-part taxon-name-part-type="superfamily">Apoidea</tp:taxon-name-part></tp:taxon-name>) along with keys to its subfamilies, genera and subgenera from India.</article-title><source>International Journal of Environmental Sciences</source><volume>3</volume>(<issue>1</issue>): <fpage>134</fpage>–<lpage>166</lpage>.</mixed-citation></ref><ref id="B20"><mixed-citation xmlns:xlink="http://www.w3.org/1999/xlink" xlink:type="simple"><person-group><name name-style="western"><surname>Gupta</surname><given-names>RK</given-names></name></person-group> (<year>2013</year>) <article-title><tp:taxon-name><tp:taxon-name-part taxon-name-part-type="superfamily">Apoidea</tp:taxon-name-part></tp:taxon-name> (<tp:taxon-name><tp:taxon-name-part taxon-name-part-type="class">Insecta</tp:taxon-name-part></tp:taxon-name>: <tp:taxon-name><tp:taxon-name-part taxon-name-part-type="order">Hymenoptera</tp:taxon-name-part></tp:taxon-name>) of Uttarakhand state (India): A check list with synonymies and distribution record.</article-title><source>Journal of Environment and Bio-sciences</source><volume>27</volume>(<issue>1</issue>): <fpage>57</fpage>–<lpage>70</lpage>.</mixed-citation></ref><ref id="B38"><mixed-citation xmlns:xlink="http://www.w3.org/1999/xlink" xlink:type="simple"><person-group><name name-style="western"><surname>Pauly</surname><given-names>A</given-names></name></person-group> (<year>2014</year>) <article-title>Les Abeilles des Graminées ou <italic><tp:taxon-name><tp:taxon-name-part taxon-name-part-type="genus">Lipotriches</tp:taxon-name-part></tp:taxon-name></italic> Gerstaecker, 1858, sensu stricto (<tp:taxon-name><tp:taxon-name-part taxon-name-part-type="order">Hymenoptera</tp:taxon-name-part></tp:taxon-name>: <tp:taxon-name><tp:taxon-name-part taxon-name-part-type="superfamily">Apoidea</tp:taxon-name-part></tp:taxon-name>: <tp:taxon-name><tp:taxon-name-part taxon-name-part-type="family">Halictidae</tp:taxon-name-part></tp:taxon-name>: <tp:taxon-name><tp:taxon-name-part taxon-name-part-type="subfamily">Nomiinae</tp:taxon-name-part></tp:taxon-name>) de la Région Orientale.</article-title><source>Belgian Journal of Entomology</source><volume>21</volume>: <fpage>1</fpage>–<lpage>94</lpage>.</mixed-citation></ref><ref id="B51"><mixed-citation xmlns:xlink="http://www.w3.org/1999/xlink" xlink:type="simple"><person-group><name name-style="western"><surname>Sharma</surname><given-names>G</given-names></name><name name-style="western"><surname>Kumar</surname><given-names>PG</given-names></name><name name-style="western"><surname>Gupta</surname><given-names>RK</given-names></name></person-group> (<year>2016</year>) <article-title>Studies on diversity of Bees (<tp:taxon-name><tp:taxon-name-part taxon-name-part-type="superfamily">Apoidea</tp:taxon-name-part></tp:taxon-name>: <tp:taxon-name><tp:taxon-name-part taxon-name-part-type="order">Hymenoptera</tp:taxon-name-part></tp:taxon-name>: <tp:taxon-name><tp:taxon-name-part taxon-name-part-type="class">Insecta</tp:taxon-name-part></tp:taxon-name>) from Sunderbans Biosphere Reserve including fourteen new distributional records of Bees species from West Bengal, India.</article-title><source>Biology Bulletin</source><volume>2</volume>(<issue>1</issue>): <fpage>43</fpage>–<lpage>51</lpage>.</mixed-citation></ref><ref id="B46"><mixed-citation xmlns:xlink="http://www.w3.org/1999/xlink" xlink:type="simple"><person-group><name name-style="western"><surname>Saini</surname><given-names>J</given-names></name><name name-style="western"><surname>Chandra</surname><given-names>K</given-names></name><name name-style="western"><surname>Kumar</surname><given-names>H</given-names></name><name name-style="western"><surname>Ghosh</surname><given-names>DJ</given-names></name><name name-style="western"><surname>Kazmi</surname><given-names>SI</given-names></name><name name-style="western"><surname>Payra</surname><given-names>A</given-names></name><name name-style="western"><surname>Deepak</surname><given-names>CK</given-names></name></person-group> (<year>2018</year>) <article-title>Diversity of bees (<tp:taxon-name><tp:taxon-name-part taxon-name-part-type="order">Hymenoptera</tp:taxon-name-part></tp:taxon-name>: <tp:taxon-name><tp:taxon-name-part taxon-name-part-type="superfamily">Apoidea</tp:taxon-name-part></tp:taxon-name>) in and around Namdapha national park, with an updated checklist from Arunachal Pradesh, India.</article-title><source>Records of the Zoological Survey of India</source><volume>118</volume>(<issue>4</issue>): <fpage>413</fpage>–<lpage>425</lpage>. <ext-link xlink:href="10.26515/rzsi/v118/i4/2018/122129" ext-link-type="doi" xlink:type="simple">https://doi.org/10.26515/rzsi/v118/i4/2018/122129</ext-link></mixed-citation></ref><ref id="B30"><mixed-citation xmlns:xlink="http://www.w3.org/1999/xlink" xlink:type="simple"><person-group><name name-style="western"><surname>Majumder</surname><given-names>B</given-names></name><name name-style="western"><surname>Rameshkumar</surname><given-names>A</given-names></name><name name-style="western"><surname>Kazmi</surname><given-names>SI</given-names></name></person-group> (<year>2020</year>) <article-title>Bees of grasses, <italic><tp:taxon-name><tp:taxon-name-part taxon-name-part-type="genus">Lipotriches</tp:taxon-name-part></tp:taxon-name></italic> Gerstaecker, Sweat bees, <italic><tp:taxon-name><tp:taxon-name-part taxon-name-part-type="genus">Steganomus</tp:taxon-name-part></tp:taxon-name></italic> Ritsema and <italic><tp:taxon-name><tp:taxon-name-part taxon-name-part-type="genus">Crocisaspidia</tp:taxon-name-part></tp:taxon-name></italic> Ashmead (<tp:taxon-name><tp:taxon-name-part taxon-name-part-type="family">Halictidae</tp:taxon-name-part></tp:taxon-name>: <tp:taxon-name><tp:taxon-name-part taxon-name-part-type="subfamily">Nomiinae</tp:taxon-name-part></tp:taxon-name>), with new distribution report from Indian states.</article-title><source>Journal of the Entomological Research</source><volume>44</volume>(<issue>4</issue>): <fpage>589</fpage>–<lpage>593</lpage>. <ext-link xlink:href="10.5958/0974-4576.2020.00098.5" ext-link-type="doi" xlink:type="simple">https://doi.org/10.5958/0974-4576.2020.00098.5</ext-link></mixed-citation></ref><ref id="B4"><mixed-citation xmlns:xlink="http://www.w3.org/1999/xlink" xlink:type="simple"><person-group><name name-style="western"><surname>Ascher</surname><given-names>JS</given-names></name><name name-style="western"><surname>Pickering</surname><given-names>J</given-names></name></person-group> (<year>2024</year>) Discover Life bee species guide and world checklist (<tp:taxon-name><tp:taxon-name-part taxon-name-part-type="order">Hymenoptera</tp:taxon-name-part></tp:taxon-name>: <tp:taxon-name><tp:taxon-name-part taxon-name-part-type="superfamily">Apoidea</tp:taxon-name-part></tp:taxon-name>: <tp:taxon-name><tp:taxon-name-part taxon-name-part-type="clade">Anthophila</tp:taxon-name-part></tp:taxon-name>). <ext-link xlink:href="https://www.discoverlife.org/mp/20q?guide=Apoidea_species&amp;flags=HAS" ext-link-type="uri" xlink:type="simple">https://www.discoverlife.org/mp/20q?guide=Apoidea_species&amp;flags=HAS</ext-link>: [accessed 03 December 2024]</mixed-citation></ref></ref-list></tp:taxon-treatment>
