# Supplementary material for: ﻿Bees of subfamily Nomiinae (Hymenoptera, Halictidae) from Southern Punjab, Pakistan
Source: Zookeys. 2025 May 19;1238:269–96. doi: 10.3897/zookeys.1238.139993 (PMC12107275; doi:10.3897/zookeys.1238.139993)
Supplement: XML Treatment for Nomia (Nomia) curvipes [file zookeys.1238.139993-treatment4.xml]

<!DOCTYPE tp:taxon-treatment
  PUBLIC "-//TaxonX//DTD Taxonomic Treatment Publishing DTD v0 20100105//EN" "tax-treatment-NSO.dtd">
<tp:taxon-treatment xmlns:tp="http://www.plazi.org/taxpub"><tp:treatment-meta><kwd-group><label>Taxon classification</label><kwd>
                <named-content content-type="kingdom">Animalia</named-content>
              </kwd><kwd>
                <named-content content-type="order">Hymenoptera</named-content>
              </kwd><kwd>
                <named-content content-type="family">Halictidae</named-content>
              </kwd></kwd-group><mixed-citation publication-type="journal"><person-group><name><surname>Chen</surname><given-names>Huanhuan</given-names></name><name><surname>Akram</surname><given-names>Waseem</given-names></name><name><surname>Naeem</surname><given-names>Muhammad</given-names></name><name><surname>Bashir</surname><given-names>Nawaz Haider</given-names></name><name><surname>Hussain</surname><given-names>Sabir</given-names></name><name><surname>Riasat</surname><given-names>Maryam</given-names></name><name><surname>Sajjad</surname><given-names>Asif</given-names></name><name><surname>Tian</surname><given-names>Ruilin</given-names></name><name><surname>Ahmad</surname><given-names>Ammad</given-names></name><name><surname>Rafique</surname><given-names>Muhammad Khalid</given-names></name><name><surname>Dahri</surname><given-names>Zamin Hussain</given-names></name></person-group><article-title>﻿Bees of subfamily <tp:taxon-name><tp:taxon-name-part taxon-name-part-type="subfamily">Nomiinae</tp:taxon-name-part></tp:taxon-name> (<tp:taxon-name><tp:taxon-name-part taxon-name-part-type="order">Hymenoptera</tp:taxon-name-part></tp:taxon-name>, <tp:taxon-name><tp:taxon-name-part taxon-name-part-type="family">Halictidae</tp:taxon-name-part></tp:taxon-name>) from Southern Punjab, Pakistan</article-title><source>Zookeys</source><day>19</day><month>05</month><year>2025</year><volume>1238</volume><fpage>269</fpage><lpage>296</lpage><pub-id pub-id-type="doi">10.3897/zookeys.1238.139993</pub-id></mixed-citation></tp:treatment-meta><tp:nomenclature><label>﻿</label><tp:taxon-name><object-id xmlns:xlink="http://www.w3.org/1999/xlink" content-type="arpha" xlink:type="simple">021D98A9-E2B4-54B8-AE1F-F043E5097524</object-id><tp:taxon-name-part taxon-name-part-type="genus" reg="Nomia">Nomia</tp:taxon-name-part> (<tp:taxon-name-part taxon-name-part-type="subgenus" reg="Nomia">Nomia</tp:taxon-name-part>) <tp:taxon-name-part taxon-name-part-type="species" reg="curvipes">curvipes</tp:taxon-name-part></tp:taxon-name><tp:taxon-authority>(Fabricius, 1793)</tp:taxon-authority><xref ref-type="fig" rid="F6">Figs 6D–F</xref><xref ref-type="fig" rid="F7">, 7</xref><tp:nomenclature-citation-list><tp:nomenclature-citation><tp:taxon-name>
                  <tp:taxon-name-part taxon-name-part-type="genus" reg="Andrena">Andrena</tp:taxon-name-part>
                  <tp:taxon-name-part taxon-name-part-type="species" reg="curvipes">curvipes</tp:taxon-name-part>
                </tp:taxon-name><comment>Fabricius, 1793.</comment></tp:nomenclature-citation></tp:nomenclature-citation-list></tp:nomenclature><tp:treatment-sec sec-type="material" id="SECID0EYDBG"><title>Material examined.</title><p>Pakistan. Punjab, Bahawalpur • 1♂, 26 May 2020, A. Ahmad • 1♂, 6 June 2020, W. Akram • 1♀, 21 June 2020, W. Akram • 1♀ 2♂, 27 June 2020, W. Akram &amp; A. Sajjad • 2♂, 28 June 2020, A. Ahmad • 2♀ 3♂, 4 July 2020 • 2♀ 1♂, 11 July 2020, A. Sajjad &amp; A. Ahmad • 3♀ 6♂, 13 July 2020, W. Akram, A. Sajjad &amp; A. Ahmad • 4♀, 20 July 2020, W. Akram &amp; A. Ahmad • 1♀, 21 July 2020, A. Sajjad • 1♂, 6 August viii.2020, W. Akram • 1♀ 1♂, 8 August 2020, W. Akram &amp; A. Ahmad; 1♀, 21 September 2020, W. Akram. Lodhran • 1♀ 1♂, 27 July 2020, W. Akram &amp; A. Ahmad • 1♀, 20 July 2020, W. Akram • 2♀, 21 July 2020, W. Akram. Multan • 1♂, 27 June 2020, M.K. Rafique • 1♀, 20 August 2020, A. Sajjad • 1♂, 27 August 2020, M.K. Rafique. Khanewal • 3♂, 15 July 2020, A. Sajjad • 1♀ 2♂, 18 September 2020, A. Sajjad &amp; W. Akram. Rahimyar Khan • 1♂, 21 July 2020, S. Hussain • 2♀, 8 August 2020, S. Hussain &amp; Z.H. Dahri • 1♀ 1♂, 4 October 2020, Z.H. Dahri.</p><fig id="F6" position="float" orientation="portrait"><object-id xmlns:xlink="http://www.w3.org/1999/xlink" content-type="doi" xlink:type="simple">10.3897/zookeys.1238.139993.figure6</object-id><object-id xmlns:xlink="http://www.w3.org/1999/xlink" content-type="arpha" xlink:type="simple">B6775078-AE1C-545A-B233-42B6C96B1D29</object-id><label>Figure 6.</label><caption><p><bold>A–C</bold><italic><tp:taxon-name><tp:taxon-name-part taxon-name-part-type="genus" reg="Nomia">Nomia</tp:taxon-name-part><tp:taxon-name-part taxon-name-part-type="species" reg="interstitialis">interstitialis</tp:taxon-name-part></tp:taxon-name></italic> Cameron, 1898, female <bold>A</bold> left forewing showing basal vein <bold>B</bold> metasoma <bold>C</bold> hind leg <bold>D–F</bold><italic><tp:taxon-name><tp:taxon-name-part taxon-name-part-type="genus" reg="Nomia">N.</tp:taxon-name-part><tp:taxon-name-part taxon-name-part-type="species" reg="curvipes">curvipes</tp:taxon-name-part></tp:taxon-name></italic> (Fabricius, 1793), <bold>D</bold> mesosoma showing tegulae of female <bold>E</bold> metasoma of female showing terga <bold>F</bold> hind leg of male <bold>G–I</bold><italic><tp:taxon-name><tp:taxon-name-part taxon-name-part-type="genus" reg="Nomia">N.</tp:taxon-name-part><tp:taxon-name-part taxon-name-part-type="species" reg="westwoodi">westwoodi</tp:taxon-name-part></tp:taxon-name></italic> (Gribodo, 1894) <bold>G</bold> mesosoma showing tegulae of female <bold>H</bold> metasoma of female showing terga <bold>I</bold> hind leg of male.</p></caption><graphic xmlns:xlink="http://www.w3.org/1999/xlink" xlink:href="zookeys-1238-269_article-139993__-g006.jpg" position="float" orientation="portrait" xlink:type="simple" id="oo_1332927.jpg"><uri content-type="original_file" xlink:type="simple">https://binary.pensoft.net/fig/1332927</uri></graphic></fig></tp:treatment-sec><tp:treatment-sec sec-type="diagnosis" id="SECID0EDGBG"><title>Diagnosis.</title><p><bold>Female</bold> (Fig. <xref ref-type="fig" rid="F7">7A, B</xref>): Body length ranges from 10–12 mm. <bold><italic>Head</italic></bold>: Closely but lightly punctate, clypeus transverse anteriorly and slightly convex, antennae testaceous brown. <bold><italic>Mesosoma</italic></bold>: Dense but coarsely punctured, rounded at the sides, concavo-truncate at the apex, testaceous brown legs, hind legs covered with glittering pale pubescence, tegulae testaceous brown, median segment and mesosoma with dense fulvo-ferruginous pubescence, fulvo-hyaline wings, slightly fuscous at apical margin, veins pale. <bold><italic>Metasoma</italic></bold>: Closely but lightly punctured, the apical margins of metasomal segments 1–4 with bright yellow bands, shiny and smooth. <bold>Male</bold> (Fig. <xref ref-type="fig" rid="F7">7C, D</xref>): Body length ranges from 10–11 mm, hind femur very swollen, hind tibia broadened from the inner side; coxae, trochanters, and base of the femora black, femora, tibiae, and tarsi yellow. <bold><italic>Genitalia</italic></bold> (Fig. <xref ref-type="fig" rid="F7">7E, F</xref>): Genital dorsal gonocoxite teeth prominent but short and slender penis valves wider in the middle and hook-like at the apex.</p><fig id="F7" position="float" orientation="portrait"><object-id xmlns:xlink="http://www.w3.org/1999/xlink" content-type="doi" xlink:type="simple">10.3897/zookeys.1238.139993.figure7</object-id><object-id xmlns:xlink="http://www.w3.org/1999/xlink" content-type="arpha" xlink:type="simple">EC98A1B6-D732-5151-9F5E-785BB9BFC035</object-id><label>Figure 7.</label><caption><p><italic><tp:taxon-name><tp:taxon-name-part taxon-name-part-type="genus" reg="Nomia">Nomia</tp:taxon-name-part><tp:taxon-name-part taxon-name-part-type="species" reg="curvipes">curvipes</tp:taxon-name-part></tp:taxon-name></italic> (Fabricius, 1793) <bold>A</bold> dorsal habitus, female <bold>B</bold> lateral habitus, female <bold>C</bold> dorsal habitus, male <bold>D</bold> lateral habitus, male <bold>E</bold> male genitalia, dorsal view <bold>F</bold> male genitalia, ventral view.</p></caption><graphic xmlns:xlink="http://www.w3.org/1999/xlink" xlink:href="zookeys-1238-269_article-139993__-g007.jpg" position="float" orientation="portrait" xlink:type="simple" id="oo_1332928.jpg"><uri content-type="original_file" xlink:type="simple">https://binary.pensoft.net/fig/1332928</uri></graphic></fig></tp:treatment-sec><tp:treatment-sec sec-type="distribution" id="SECID0EJIBG"><title>Distribution.</title><p><tp:taxon-name><tp:taxon-name-part taxon-name-part-type="genus" reg="Nomia">Nomia</tp:taxon-name-part> (<tp:taxon-name-part taxon-name-part-type="subgenus" reg="Nomia">Nomia</tp:taxon-name-part>) <tp:taxon-name-part taxon-name-part-type="species" reg="curvipes">curvipes</tp:taxon-name-part></tp:taxon-name> is distributed in India, Nepal, Pakistan, and Sri Lanka (<xref ref-type="bibr" rid="B36">Pauly 2008</xref>, <xref ref-type="bibr" rid="B37">2009</xref>; <xref ref-type="bibr" rid="B54">Wijesekara 2001</xref>; <xref ref-type="bibr" rid="B45">Saini and Rathor 2012</xref>; <xref ref-type="bibr" rid="B51">Sharma et al. 2016</xref>; <xref ref-type="bibr" rid="B13">Chandra et al. 2019</xref>; <xref ref-type="bibr" rid="B4">Ascher and Pickering 2024</xref>). In Pakistan, this species has been reported from Layyah, Attock, Chakwal, Jhelum, Islamabad, and Rawalpindi (<xref ref-type="bibr" rid="B10">Bodlah et al. 2016</xref>; <xref ref-type="bibr" rid="B6">Aslam et al. 2020</xref>; <xref ref-type="bibr" rid="B11">Bodlah et al. 2020</xref>).</p></tp:treatment-sec><tp:treatment-sec sec-type="Observed floral hosts" id="SECID0EFKBG"><title>Observed floral hosts.</title><p><italic><tp:taxon-name><tp:taxon-name-part taxon-name-part-type="genus" reg="Luffa">Luffa</tp:taxon-name-part><tp:taxon-name-part taxon-name-part-type="species" reg="acutangula">acutangula</tp:taxon-name-part></tp:taxon-name></italic>, <italic><tp:taxon-name><tp:taxon-name-part taxon-name-part-type="genus" reg="Tribulus">Tribulus</tp:taxon-name-part><tp:taxon-name-part taxon-name-part-type="species" reg="terrestris">terrestris</tp:taxon-name-part></tp:taxon-name></italic>, <italic><tp:taxon-name><tp:taxon-name-part taxon-name-part-type="genus" reg="Cucumis">Cucumis</tp:taxon-name-part><tp:taxon-name-part taxon-name-part-type="species" reg="momordica">momordica</tp:taxon-name-part></tp:taxon-name></italic>, <italic><tp:taxon-name><tp:taxon-name-part taxon-name-part-type="genus" reg="Citrullus">Citrullus</tp:taxon-name-part><tp:taxon-name-part taxon-name-part-type="species" reg="lanatus">lanatus</tp:taxon-name-part></tp:taxon-name></italic>, <italic><tp:taxon-name><tp:taxon-name-part taxon-name-part-type="genus" reg="Convolvulus">Convolvulus</tp:taxon-name-part><tp:taxon-name-part taxon-name-part-type="species" reg="arvensis">arvensis</tp:taxon-name-part></tp:taxon-name></italic>, <italic><tp:taxon-name><tp:taxon-name-part taxon-name-part-type="genus" reg="Portulaca">Portulaca</tp:taxon-name-part><tp:taxon-name-part taxon-name-part-type="species" reg="oleracea">oleracea</tp:taxon-name-part></tp:taxon-name></italic>, <italic><tp:taxon-name><tp:taxon-name-part taxon-name-part-type="genus" reg="Cucumis">Cucumis</tp:taxon-name-part><tp:taxon-name-part taxon-name-part-type="species" reg="melo">melo</tp:taxon-name-part></tp:taxon-name></italic>, <italic><tp:taxon-name><tp:taxon-name-part taxon-name-part-type="genus" reg="Tamarix">Tamarix</tp:taxon-name-part><tp:taxon-name-part taxon-name-part-type="species" reg="aphylla">aphylla</tp:taxon-name-part></tp:taxon-name></italic>, <italic><tp:taxon-name><tp:taxon-name-part taxon-name-part-type="genus" reg="Medicago">Medicago</tp:taxon-name-part><tp:taxon-name-part taxon-name-part-type="species" reg="sativa">sativa</tp:taxon-name-part></tp:taxon-name></italic>, and <italic><tp:taxon-name><tp:taxon-name-part taxon-name-part-type="genus" reg="Capsicum">Capsicum</tp:taxon-name-part><tp:taxon-name-part taxon-name-part-type="species" reg="frutescens">frutescens</tp:taxon-name-part></tp:taxon-name></italic>. Some other floral hosts i.e., <italic><tp:taxon-name><tp:taxon-name-part taxon-name-part-type="genus" reg="Carthamus">Carthamus</tp:taxon-name-part><tp:taxon-name-part taxon-name-part-type="species" reg="oxycantha">oxycantha</tp:taxon-name-part></tp:taxon-name></italic> and <italic><tp:taxon-name><tp:taxon-name-part taxon-name-part-type="genus" reg="Phaseolus">Phaseolus</tp:taxon-name-part><tp:taxon-name-part taxon-name-part-type="species" reg="vulgaris">vulgaris</tp:taxon-name-part></tp:taxon-name></italic> of <italic><tp:taxon-name><tp:taxon-name-part taxon-name-part-type="genus" reg="Nomia">N.</tp:taxon-name-part><tp:taxon-name-part taxon-name-part-type="species" reg="curvipes">curvipes</tp:taxon-name-part></tp:taxon-name></italic> have been reported (<xref ref-type="bibr" rid="B11">Bodlah et al. 2020</xref>).</p></tp:treatment-sec><ref-list><ref id="B36"><mixed-citation xmlns:xlink="http://www.w3.org/1999/xlink" xlink:type="simple"><person-group><name name-style="western"><surname>Pauly</surname><given-names>A</given-names></name></person-group> (<year>2008</year>) <article-title>Révision du genre <italic><tp:taxon-name><tp:taxon-name-part taxon-name-part-type="genus">Nomia</tp:taxon-name-part></tp:taxon-name></italic> sensu stricto Latreille, 1804 et désignation du lectotype de l’espèce-type <italic><tp:taxon-name><tp:taxon-name-part taxon-name-part-type="genus">Nomia</tp:taxon-name-part><tp:taxon-name-part taxon-name-part-type="species">curvipes</tp:taxon-name-part></tp:taxon-name></italic> Fabricius, 1793, non 1781 (<tp:taxon-name><tp:taxon-name-part taxon-name-part-type="order">Hymenoptera</tp:taxon-name-part></tp:taxon-name>: <tp:taxon-name><tp:taxon-name-part taxon-name-part-type="superfamily">Apoidea</tp:taxon-name-part></tp:taxon-name>: <tp:taxon-name><tp:taxon-name-part taxon-name-part-type="family">Halictidae</tp:taxon-name-part></tp:taxon-name>).</article-title><source>Bulletin de l’Institut Royal des Sciences Naturelles de Belgique, Entomologie</source><volume>78</volume>: <fpage>211</fpage>–<lpage>223</lpage>.</mixed-citation></ref><ref id="B37"><mixed-citation xmlns:xlink="http://www.w3.org/1999/xlink" xlink:type="simple"><person-group><name name-style="western"><surname>Pauly</surname><given-names>A</given-names></name></person-group> (<year>2009</year>) <article-title>Classification des <tp:taxon-name><tp:taxon-name-part taxon-name-part-type="subfamily">Nomiinae</tp:taxon-name-part></tp:taxon-name> de la Région Orientale, de Nouvelle-Guinée et des îles de l’Océan Pacifique (<tp:taxon-name><tp:taxon-name-part taxon-name-part-type="order">Hymenoptera</tp:taxon-name-part></tp:taxon-name>: <tp:taxon-name><tp:taxon-name-part taxon-name-part-type="superfamily">Apoidea</tp:taxon-name-part></tp:taxon-name>: <tp:taxon-name><tp:taxon-name-part taxon-name-part-type="family">Halictidae</tp:taxon-name-part></tp:taxon-name>).</article-title><source>Bulletin de l’Institute Royal des Sciences Naturelles de Belgique</source><volume>79</volume>: <fpage>151</fpage>–<lpage>229</lpage>.</mixed-citation></ref><ref id="B54"><mixed-citation xmlns:xlink="http://www.w3.org/1999/xlink" xlink:type="simple"><person-group><name name-style="western"><surname>Wijesekara</surname><given-names>A</given-names></name></person-group> (<year>2001</year>) <article-title>An annotated list of bees (<tp:taxon-name><tp:taxon-name-part taxon-name-part-type="order">Hymenoptera</tp:taxon-name-part></tp:taxon-name>: <tp:taxon-name><tp:taxon-name-part taxon-name-part-type="superfamily">Apoidea</tp:taxon-name-part></tp:taxon-name>: Apiformis) of Sri Lanka.</article-title><source>Tijdschrift voor Entomologie</source><volume>144</volume>: <fpage>145</fpage>–<lpage>158</lpage>. <ext-link xlink:href="10.1163/22119434-99900063" ext-link-type="doi" xlink:type="simple">https://doi.org/10.1163/22119434-99900063</ext-link></mixed-citation></ref><ref id="B45"><mixed-citation xmlns:xlink="http://www.w3.org/1999/xlink" xlink:type="simple"><person-group><name name-style="western"><surname>Saini</surname><given-names>MS</given-names></name><name name-style="western"><surname>Rathor</surname><given-names>VS</given-names></name></person-group> (<year>2012</year>) <article-title>A species checklist of family <tp:taxon-name><tp:taxon-name-part taxon-name-part-type="family">Halictidae</tp:taxon-name-part></tp:taxon-name> (<tp:taxon-name><tp:taxon-name-part taxon-name-part-type="order">Hymenoptera</tp:taxon-name-part></tp:taxon-name>: <tp:taxon-name><tp:taxon-name-part taxon-name-part-type="superfamily">Apoidea</tp:taxon-name-part></tp:taxon-name>) along with keys to its subfamilies, genera and subgenera from India.</article-title><source>International Journal of Environmental Sciences</source><volume>3</volume>(<issue>1</issue>): <fpage>134</fpage>–<lpage>166</lpage>.</mixed-citation></ref><ref id="B51"><mixed-citation xmlns:xlink="http://www.w3.org/1999/xlink" xlink:type="simple"><person-group><name name-style="western"><surname>Sharma</surname><given-names>G</given-names></name><name name-style="western"><surname>Kumar</surname><given-names>PG</given-names></name><name name-style="western"><surname>Gupta</surname><given-names>RK</given-names></name></person-group> (<year>2016</year>) <article-title>Studies on diversity of Bees (<tp:taxon-name><tp:taxon-name-part taxon-name-part-type="superfamily">Apoidea</tp:taxon-name-part></tp:taxon-name>: <tp:taxon-name><tp:taxon-name-part taxon-name-part-type="order">Hymenoptera</tp:taxon-name-part></tp:taxon-name>: <tp:taxon-name><tp:taxon-name-part taxon-name-part-type="class">Insecta</tp:taxon-name-part></tp:taxon-name>) from Sunderbans Biosphere Reserve including fourteen new distributional records of Bees species from West Bengal, India.</article-title><source>Biology Bulletin</source><volume>2</volume>(<issue>1</issue>): <fpage>43</fpage>–<lpage>51</lpage>.</mixed-citation></ref><ref id="B13"><mixed-citation xmlns:xlink="http://www.w3.org/1999/xlink" xlink:type="simple"><person-group><name name-style="western"><surname>Chandra</surname><given-names>K</given-names></name><name name-style="western"><surname>Saini</surname><given-names>J</given-names></name><name name-style="western"><surname>Gupta</surname><given-names>D</given-names></name></person-group> (<year>2019</year>) <article-title><tp:taxon-name><tp:taxon-name-part taxon-name-part-type="class">Insecta</tp:taxon-name-part></tp:taxon-name>: <tp:taxon-name><tp:taxon-name-part taxon-name-part-type="order">Hymenoptera</tp:taxon-name-part></tp:taxon-name>: <tp:taxon-name><tp:taxon-name-part taxon-name-part-type="superfamily">Apoidea</tp:taxon-name-part></tp:taxon-name> (Bees).</article-title><source>Fauna of Punjab, State Fauna Series</source><volume>23</volume>: <fpage>1</fpage>–<lpage>486</lpage>.</mixed-citation></ref><ref id="B4"><mixed-citation xmlns:xlink="http://www.w3.org/1999/xlink" xlink:type="simple"><person-group><name name-style="western"><surname>Ascher</surname><given-names>JS</given-names></name><name name-style="western"><surname>Pickering</surname><given-names>J</given-names></name></person-group> (<year>2024</year>) Discover Life bee species guide and world checklist (<tp:taxon-name><tp:taxon-name-part taxon-name-part-type="order">Hymenoptera</tp:taxon-name-part></tp:taxon-name>: <tp:taxon-name><tp:taxon-name-part taxon-name-part-type="superfamily">Apoidea</tp:taxon-name-part></tp:taxon-name>: <tp:taxon-name><tp:taxon-name-part taxon-name-part-type="clade">Anthophila</tp:taxon-name-part></tp:taxon-name>). <ext-link xlink:href="https://www.discoverlife.org/mp/20q?guide=Apoidea_species&amp;flags=HAS" ext-link-type="uri" xlink:type="simple">https://www.discoverlife.org/mp/20q?guide=Apoidea_species&amp;flags=HAS</ext-link>: [accessed 03 December 2024]</mixed-citation></ref><ref id="B10"><mixed-citation xmlns:xlink="http://www.w3.org/1999/xlink" xlink:type="simple"><person-group><name name-style="western"><surname>Bodlah</surname><given-names>I</given-names></name><name name-style="western"><surname>Amjad</surname><given-names>M</given-names></name><name name-style="western"><surname>Bodlah</surname><given-names>MA</given-names></name><name name-style="western"><surname>Saeed</surname><given-names>M</given-names></name></person-group> (<year>2016</year>) <article-title>Record of Sweet Bees, Genus <italic><tp:taxon-name><tp:taxon-name-part taxon-name-part-type="genus">Nomia</tp:taxon-name-part></tp:taxon-name></italic> Latreille, 1804 (<tp:taxon-name><tp:taxon-name-part taxon-name-part-type="family">Halictidae</tp:taxon-name-part></tp:taxon-name>: <tp:taxon-name><tp:taxon-name-part taxon-name-part-type="superfamily">Apoidea</tp:taxon-name-part></tp:taxon-name>) from Pothwar tract, Pakistan.</article-title><source>Journal of Entomology and Zoology Studies</source><volume>4</volume>(<issue>3</issue>): <fpage>178</fpage>–<lpage>182</lpage>.</mixed-citation></ref><ref id="B6"><mixed-citation xmlns:xlink="http://www.w3.org/1999/xlink" xlink:type="simple"><person-group><name name-style="western"><surname>Aslam</surname><given-names>S</given-names></name><name name-style="western"><surname>Rafi</surname><given-names>MA</given-names></name><name name-style="western"><surname>Zia</surname><given-names>A</given-names></name><name name-style="western"><surname>Munir</surname><given-names>A</given-names></name><name name-style="western"><surname>Saljoki</surname><given-names>AUR</given-names></name></person-group> (<year>2020</year>) <article-title>Fanustic study of Non-<italic><tp:taxon-name><tp:taxon-name-part taxon-name-part-type="genus">Apis</tp:taxon-name-part></tp:taxon-name></italic> bees (<tp:taxon-name><tp:taxon-name-part taxon-name-part-type="order">Hymenoptera</tp:taxon-name-part></tp:taxon-name>; <tp:taxon-name><tp:taxon-name-part taxon-name-part-type="superfamily">Apoidea</tp:taxon-name-part></tp:taxon-name>) from Potohar Plateau of Pakistan.</article-title><source>International Journal of Bioscience</source><volume>16</volume>(<issue>3</issue>): <fpage>221</fpage>–<lpage>230</lpage>.</mixed-citation></ref><ref id="B11"><mixed-citation xmlns:xlink="http://www.w3.org/1999/xlink" xlink:type="simple"><person-group><name name-style="western"><surname>Bodlah</surname><given-names>MA</given-names></name><name name-style="western"><surname>Yasir</surname><given-names>N</given-names></name><name name-style="western"><surname>Rasheed</surname><given-names>MT</given-names></name><name name-style="western"><surname>Gulle Fareen</surname><given-names>A</given-names></name><name name-style="western"><surname>Nawaz</surname><given-names>M</given-names></name><name name-style="western"><surname>Ikram</surname><given-names>K</given-names></name><name name-style="western"><surname>Waqas</surname><given-names>MM</given-names></name><name name-style="western"><surname>Rasool</surname><given-names>B</given-names></name><name name-style="western"><surname>Bodlah</surname><given-names>I</given-names></name></person-group> (<year>2020</year>) <article-title>Contribution to Non-<italic><tp:taxon-name><tp:taxon-name-part taxon-name-part-type="genus">Apis</tp:taxon-name-part></tp:taxon-name></italic> bee fauna of family <tp:taxon-name><tp:taxon-name-part taxon-name-part-type="family">Apidae</tp:taxon-name-part></tp:taxon-name> (<tp:taxon-name><tp:taxon-name-part taxon-name-part-type="order">Hymenoptera</tp:taxon-name-part></tp:taxon-name>) from Layyah, Punjab, Pakistan.</article-title><source>Asian Journal of Agriculture and Biology</source><volume>8</volume>(<issue>4</issue>): <fpage>428</fpage>–<lpage>435</lpage>. <ext-link xlink:href="10.35495/ajab.2020.04.227" ext-link-type="doi" xlink:type="simple">https://doi.org/10.35495/ajab.2020.04.227</ext-link></mixed-citation></ref></ref-list></tp:taxon-treatment>
