# Supplementary material for: ﻿Bees of subfamily Nomiinae (Hymenoptera, Halictidae) from Southern Punjab, Pakistan
Source: Zookeys. 2025 May 19;1238:269–96. doi: 10.3897/zookeys.1238.139993 (PMC12107275; doi:10.3897/zookeys.1238.139993)
Supplement: XML Treatment for Nomia (Hoplonomia) westwoodi [file zookeys.1238.139993-treatment5.xml]

<!DOCTYPE tp:taxon-treatment
  PUBLIC "-//TaxonX//DTD Taxonomic Treatment Publishing DTD v0 20100105//EN" "tax-treatment-NSO.dtd">
<tp:taxon-treatment xmlns:tp="http://www.plazi.org/taxpub"><tp:treatment-meta><kwd-group><label>Taxon classification</label><kwd>
                <named-content content-type="kingdom">Animalia</named-content>
              </kwd><kwd>
                <named-content content-type="order">Hymenoptera</named-content>
              </kwd><kwd>
                <named-content content-type="family">Halictidae</named-content>
              </kwd></kwd-group><mixed-citation publication-type="journal"><person-group><name><surname>Chen</surname><given-names>Huanhuan</given-names></name><name><surname>Akram</surname><given-names>Waseem</given-names></name><name><surname>Naeem</surname><given-names>Muhammad</given-names></name><name><surname>Bashir</surname><given-names>Nawaz Haider</given-names></name><name><surname>Hussain</surname><given-names>Sabir</given-names></name><name><surname>Riasat</surname><given-names>Maryam</given-names></name><name><surname>Sajjad</surname><given-names>Asif</given-names></name><name><surname>Tian</surname><given-names>Ruilin</given-names></name><name><surname>Ahmad</surname><given-names>Ammad</given-names></name><name><surname>Rafique</surname><given-names>Muhammad Khalid</given-names></name><name><surname>Dahri</surname><given-names>Zamin Hussain</given-names></name></person-group><article-title>﻿Bees of subfamily <tp:taxon-name><tp:taxon-name-part taxon-name-part-type="subfamily">Nomiinae</tp:taxon-name-part></tp:taxon-name> (<tp:taxon-name><tp:taxon-name-part taxon-name-part-type="order">Hymenoptera</tp:taxon-name-part></tp:taxon-name>, <tp:taxon-name><tp:taxon-name-part taxon-name-part-type="family">Halictidae</tp:taxon-name-part></tp:taxon-name>) from Southern Punjab, Pakistan</article-title><source>Zookeys</source><day>19</day><month>05</month><year>2025</year><volume>1238</volume><fpage>269</fpage><lpage>296</lpage><pub-id pub-id-type="doi">10.3897/zookeys.1238.139993</pub-id></mixed-citation></tp:treatment-meta><tp:nomenclature><label>﻿</label><tp:taxon-name><object-id xmlns:xlink="http://www.w3.org/1999/xlink" content-type="arpha" xlink:type="simple">45B88E40-2DB7-5AA6-8A46-35D4C0E159A5</object-id><tp:taxon-name-part taxon-name-part-type="genus" reg="Nomia">Nomia</tp:taxon-name-part> (<tp:taxon-name-part taxon-name-part-type="subgenus" reg="Hoplonomia">Hoplonomia</tp:taxon-name-part>) <tp:taxon-name-part taxon-name-part-type="species" reg="westwoodi">westwoodi</tp:taxon-name-part></tp:taxon-name><tp:taxon-authority>(Gribodo, 1894)</tp:taxon-authority><xref ref-type="fig" rid="F6">Figs 6G–I</xref><xref ref-type="fig" rid="F8">, 8</xref><tp:nomenclature-citation-list><tp:nomenclature-citation><tp:taxon-name>
                  <tp:taxon-name-part taxon-name-part-type="genus" reg="Nomia">Nomia</tp:taxon-name-part>
                  <tp:taxon-name-part taxon-name-part-type="species" reg="westwoodi">westwoodi</tp:taxon-name-part>
                </tp:taxon-name><comment>Gribodo, 1894.</comment></tp:nomenclature-citation></tp:nomenclature-citation-list></tp:nomenclature><tp:treatment-sec sec-type="material" id="SECID0E2QBG"><title>Material examined.</title><p>Pakistan. Punjab, Bahawalpur • 1♀ 2♂, 5 June 2020, W. Akram &amp; A. Sajjad • 2♂, 6 July 2020, A. Sajjad • 1♂, 27 August 2020, A. Ahmad • 2♀, 8 October 2020, W. Akram • 1♂, 17 October 2020, W. Akram. Lodhran • 2♂, 6 September 2020, A. Ahmad &amp; W. Akram. Multan • 2♂, 21 June 2020, A. Sajjad &amp; M.K. Rafique • 1♂, 30 March 2021, A. Sajjad. Khanewal • 2♂, 29 March 2021, W. Akram &amp; A. Ahmad. Rahimyar Khan • 3♀ 3♂, 4 October 2020, Z.H. Dahri &amp; S. Hussain • 6♀, 5 October 2020, Z.H. Dahri &amp; S. Hussain.</p></tp:treatment-sec><tp:treatment-sec sec-type="diagnosis" id="SECID0EARBG"><title>Diagnosis.</title><p><bold>Female</bold> (Fig. <xref ref-type="fig" rid="F8">8A, B</xref>): Length of the body ranges from 8–12 mm. <bold><italic>Head</italic></bold>: Transverse head with pale pubescence, antennae black, the apex of the mandibles with two teeth, inner much shorter than outer, clypeus not produced, 6-segmented maxillary palpi, 4-segmented labial palpi. <bold><italic>Mesosoma</italic></bold>: Black, coarsely punctured, femur and hind tibia not swollen; coxa, trochanter, and femur orange-red, tibia and tarsi black, whitish pale pubescence on hind legs, wings fuscous hyaline with rounded radial cell at the apex, three submarginal cells, 3<sup>rd</sup> longest or as long as 1<sup>st</sup>. <bold><italic>Metasoma</italic></bold>: Tergum 1–4 of metasoma with apical shiny greenish bands, sternum testaceous. <bold>Male</bold> (Fig. <xref ref-type="fig" rid="F8">8C, D</xref>): Body length 7–9 mm, the inner angle of the apex of the tibiae produced and rounded, posterior legs and metasoma beneath testaceous. <bold><italic>Genitalia</italic></bold> (Fig. <xref ref-type="fig" rid="F8">8E, F</xref>): Genital gonobase prominent, gonostylus apically wider, curled inward and the inner side equipped with comb-like structure, penis valves wider in the middle.</p><fig id="F8" position="float" orientation="portrait"><object-id xmlns:xlink="http://www.w3.org/1999/xlink" content-type="doi" xlink:type="simple">10.3897/zookeys.1238.139993.figure8</object-id><object-id xmlns:xlink="http://www.w3.org/1999/xlink" content-type="arpha" xlink:type="simple">374FEBB7-446B-5AE9-8DE1-A3685215084B</object-id><label>Figure 8.</label><caption><p><italic><tp:taxon-name><tp:taxon-name-part taxon-name-part-type="genus" reg="Nomia">Nomia</tp:taxon-name-part><tp:taxon-name-part taxon-name-part-type="species" reg="westwoodi">westwoodi</tp:taxon-name-part></tp:taxon-name></italic> (Gribodo, 1894) <bold>A</bold> dorsal habitus, female <bold>B</bold> lateral habitus, female <bold>C</bold> dorsal habitus, male <bold>D</bold> lateral habitus, male <bold>E</bold> male genitalia, dorsal view <bold>F</bold> male genitalia, ventral view.</p></caption><graphic xmlns:xlink="http://www.w3.org/1999/xlink" xlink:href="zookeys-1238-269_article-139993__-g008.jpg" position="float" orientation="portrait" xlink:type="simple" id="oo_1332929.jpg"><uri content-type="original_file" xlink:type="simple">https://binary.pensoft.net/fig/1332929</uri></graphic></fig></tp:treatment-sec><tp:treatment-sec sec-type="distribution" id="SECID0EKTBG"><title>Distribution.</title><p><tp:taxon-name><tp:taxon-name-part taxon-name-part-type="genus" reg="Nomia">Nomia</tp:taxon-name-part> (<tp:taxon-name-part taxon-name-part-type="subgenus" reg="Hoplonomia">Hoplonomia</tp:taxon-name-part>) <tp:taxon-name-part taxon-name-part-type="species" reg="westwoodi">westwoodi</tp:taxon-name-part></tp:taxon-name> is distributed in Afghanistan, India, Pakistan, and Sri Lanka (<xref ref-type="bibr" rid="B54">Wijesekara 2001</xref>; <xref ref-type="bibr" rid="B23">Inoka et al. 2006</xref>; <xref ref-type="bibr" rid="B37">Pauly 2009</xref>; <xref ref-type="bibr" rid="B45">Saini and Rathor 2012</xref>; <xref ref-type="bibr" rid="B51">Sharma et al. 2016</xref>; <xref ref-type="bibr" rid="B4">Ascher and Pickering 2024</xref>). In Pakistan, this species has been reported from Layyah, Chakwal, and Islamabad (<xref ref-type="bibr" rid="B10">Bodlah et al. 2016</xref>; <xref ref-type="bibr" rid="B6">Aslam et al. 2020</xref>; <xref ref-type="bibr" rid="B11">Bodlah et al. 2020</xref>).</p></tp:treatment-sec><tp:treatment-sec sec-type="Observed floral hosts" id="SECID0ECVBG"><title>Observed floral hosts.</title><p><italic><tp:taxon-name><tp:taxon-name-part taxon-name-part-type="genus" reg="Parkinsonia">Parkinsonia</tp:taxon-name-part><tp:taxon-name-part taxon-name-part-type="species" reg="aculeata">aculeata</tp:taxon-name-part></tp:taxon-name></italic>, <italic><tp:taxon-name><tp:taxon-name-part taxon-name-part-type="genus" reg="Punica">Punica</tp:taxon-name-part><tp:taxon-name-part taxon-name-part-type="species" reg="granatum">granatum</tp:taxon-name-part></tp:taxon-name></italic>, <italic><tp:taxon-name><tp:taxon-name-part taxon-name-part-type="genus" reg="Cajanus">Cajanus</tp:taxon-name-part><tp:taxon-name-part taxon-name-part-type="species" reg="cajan">cajan</tp:taxon-name-part></tp:taxon-name></italic>, <italic><tp:taxon-name><tp:taxon-name-part taxon-name-part-type="genus" reg="Corchorus">Corchorus</tp:taxon-name-part><tp:taxon-name-part taxon-name-part-type="species" reg="olitorius">olitorius</tp:taxon-name-part></tp:taxon-name></italic>, <italic><tp:taxon-name><tp:taxon-name-part taxon-name-part-type="genus" reg="Eruca">Eruca</tp:taxon-name-part><tp:taxon-name-part taxon-name-part-type="species" reg="sativa">sativa</tp:taxon-name-part></tp:taxon-name></italic>, <italic><tp:taxon-name><tp:taxon-name-part taxon-name-part-type="genus" reg="Arachis">Arachis</tp:taxon-name-part><tp:taxon-name-part taxon-name-part-type="species" reg="hypogaea">hypogaea</tp:taxon-name-part></tp:taxon-name></italic>, <italic><tp:taxon-name><tp:taxon-name-part taxon-name-part-type="genus" reg="Lagerstroemia">Lagerstroemia</tp:taxon-name-part><tp:taxon-name-part taxon-name-part-type="species" reg="indica">indica</tp:taxon-name-part></tp:taxon-name></italic> and <italic><tp:taxon-name><tp:taxon-name-part taxon-name-part-type="genus" reg="Luffa">Luffa</tp:taxon-name-part><tp:taxon-name-part taxon-name-part-type="species" reg="acutangula">acutangula</tp:taxon-name-part></tp:taxon-name></italic>. Some other floral hosts of <italic><tp:taxon-name><tp:taxon-name-part taxon-name-part-type="genus" reg="Nomia">N.</tp:taxon-name-part><tp:taxon-name-part taxon-name-part-type="species" reg="westwoodi">westwoodi</tp:taxon-name-part></tp:taxon-name></italic>, i.e., <italic><tp:taxon-name><tp:taxon-name-part taxon-name-part-type="genus" reg="Lablab">Lablab</tp:taxon-name-part><tp:taxon-name-part taxon-name-part-type="species" reg="purpureus">purpureus</tp:taxon-name-part></tp:taxon-name></italic>, <italic><tp:taxon-name><tp:taxon-name-part taxon-name-part-type="genus" reg="Solanum">Solanum</tp:taxon-name-part><tp:taxon-name-part taxon-name-part-type="species" reg="melongena">melongena</tp:taxon-name-part></tp:taxon-name></italic>, <italic><tp:taxon-name><tp:taxon-name-part taxon-name-part-type="genus" reg="Muntingia">Muntingia</tp:taxon-name-part><tp:taxon-name-part taxon-name-part-type="species" reg="calabura">calabura</tp:taxon-name-part></tp:taxon-name></italic>, <italic><tp:taxon-name><tp:taxon-name-part taxon-name-part-type="genus" reg="Vigna">Vigna</tp:taxon-name-part><tp:taxon-name-part taxon-name-part-type="species" reg="radiata">radiata</tp:taxon-name-part></tp:taxon-name></italic>, and <italic><tp:taxon-name><tp:taxon-name-part taxon-name-part-type="genus" reg="Vigna">Vigna</tp:taxon-name-part></tp:taxon-name></italic> sp. have been reported (<xref ref-type="bibr" rid="B23">Inoka et al. 2006</xref>).</p></tp:treatment-sec><tp:treatment-sec><!--Section generated to contain objects referenced in tp:taxon-treatment.--><fig id="F6" position="float" orientation="portrait"><object-id xmlns:xlink="http://www.w3.org/1999/xlink" content-type="doi" xlink:type="simple">10.3897/zookeys.1238.139993.figure6</object-id><object-id xmlns:xlink="http://www.w3.org/1999/xlink" content-type="arpha" xlink:type="simple">B6775078-AE1C-545A-B233-42B6C96B1D29</object-id><label>Figure 6.</label><caption><p><bold>A–C</bold><italic><tp:taxon-name><tp:taxon-name-part taxon-name-part-type="genus" reg="Nomia">Nomia</tp:taxon-name-part><tp:taxon-name-part taxon-name-part-type="species" reg="interstitialis">interstitialis</tp:taxon-name-part></tp:taxon-name></italic> Cameron, 1898, female <bold>A</bold> left forewing showing basal vein <bold>B</bold> metasoma <bold>C</bold> hind leg <bold>D–F</bold><italic><tp:taxon-name><tp:taxon-name-part taxon-name-part-type="genus" reg="Nomia">N.</tp:taxon-name-part><tp:taxon-name-part taxon-name-part-type="species" reg="curvipes">curvipes</tp:taxon-name-part></tp:taxon-name></italic> (Fabricius, 1793), <bold>D</bold> mesosoma showing tegulae of female <bold>E</bold> metasoma of female showing terga <bold>F</bold> hind leg of male <bold>G–I</bold><italic><tp:taxon-name><tp:taxon-name-part taxon-name-part-type="genus" reg="Nomia">N.</tp:taxon-name-part><tp:taxon-name-part taxon-name-part-type="species" reg="westwoodi">westwoodi</tp:taxon-name-part></tp:taxon-name></italic> (Gribodo, 1894) <bold>G</bold> mesosoma showing tegulae of female <bold>H</bold> metasoma of female showing terga <bold>I</bold> hind leg of male.</p></caption><graphic xmlns:xlink="http://www.w3.org/1999/xlink" xlink:href="zookeys-1238-269_article-139993__-g006.jpg" position="float" orientation="portrait" xlink:type="simple" id="oo_1332927.jpg"><uri content-type="original_file" xlink:type="simple">https://binary.pensoft.net/fig/1332927</uri></graphic></fig></tp:treatment-sec><ref-list><ref id="B54"><mixed-citation xmlns:xlink="http://www.w3.org/1999/xlink" xlink:type="simple"><person-group><name name-style="western"><surname>Wijesekara</surname><given-names>A</given-names></name></person-group> (<year>2001</year>) <article-title>An annotated list of bees (<tp:taxon-name><tp:taxon-name-part taxon-name-part-type="order">Hymenoptera</tp:taxon-name-part></tp:taxon-name>: <tp:taxon-name><tp:taxon-name-part taxon-name-part-type="superfamily">Apoidea</tp:taxon-name-part></tp:taxon-name>: Apiformis) of Sri Lanka.</article-title><source>Tijdschrift voor Entomologie</source><volume>144</volume>: <fpage>145</fpage>–<lpage>158</lpage>. <ext-link xlink:href="10.1163/22119434-99900063" ext-link-type="doi" xlink:type="simple">https://doi.org/10.1163/22119434-99900063</ext-link></mixed-citation></ref><ref id="B23"><mixed-citation xmlns:xlink="http://www.w3.org/1999/xlink" xlink:type="simple"><person-group><name name-style="western"><surname>Inoka</surname><given-names>WA</given-names></name><name name-style="western"><surname>Karunaratne</surname><given-names>P</given-names></name><name name-style="western"><surname>Edirisinghe</surname><given-names>JP</given-names></name></person-group> (<year>2006</year>) <article-title>Bee diversity in a semi-agricultural field-Sri Lanka.</article-title><source>Biodiversity</source><volume>6</volume>(<issue>4</issue>): <fpage>17</fpage>–<lpage>20</lpage>. <ext-link xlink:href="10.1080/14888386.2005.9712781" ext-link-type="doi" xlink:type="simple">https://doi.org/10.1080/14888386.2005.9712781</ext-link></mixed-citation></ref><ref id="B37"><mixed-citation xmlns:xlink="http://www.w3.org/1999/xlink" xlink:type="simple"><person-group><name name-style="western"><surname>Pauly</surname><given-names>A</given-names></name></person-group> (<year>2009</year>) <article-title>Classification des <tp:taxon-name><tp:taxon-name-part taxon-name-part-type="subfamily">Nomiinae</tp:taxon-name-part></tp:taxon-name> de la Région Orientale, de Nouvelle-Guinée et des îles de l’Océan Pacifique (<tp:taxon-name><tp:taxon-name-part taxon-name-part-type="order">Hymenoptera</tp:taxon-name-part></tp:taxon-name>: <tp:taxon-name><tp:taxon-name-part taxon-name-part-type="superfamily">Apoidea</tp:taxon-name-part></tp:taxon-name>: <tp:taxon-name><tp:taxon-name-part taxon-name-part-type="family">Halictidae</tp:taxon-name-part></tp:taxon-name>).</article-title><source>Bulletin de l’Institute Royal des Sciences Naturelles de Belgique</source><volume>79</volume>: <fpage>151</fpage>–<lpage>229</lpage>.</mixed-citation></ref><ref id="B45"><mixed-citation xmlns:xlink="http://www.w3.org/1999/xlink" xlink:type="simple"><person-group><name name-style="western"><surname>Saini</surname><given-names>MS</given-names></name><name name-style="western"><surname>Rathor</surname><given-names>VS</given-names></name></person-group> (<year>2012</year>) <article-title>A species checklist of family <tp:taxon-name><tp:taxon-name-part taxon-name-part-type="family">Halictidae</tp:taxon-name-part></tp:taxon-name> (<tp:taxon-name><tp:taxon-name-part taxon-name-part-type="order">Hymenoptera</tp:taxon-name-part></tp:taxon-name>: <tp:taxon-name><tp:taxon-name-part taxon-name-part-type="superfamily">Apoidea</tp:taxon-name-part></tp:taxon-name>) along with keys to its subfamilies, genera and subgenera from India.</article-title><source>International Journal of Environmental Sciences</source><volume>3</volume>(<issue>1</issue>): <fpage>134</fpage>–<lpage>166</lpage>.</mixed-citation></ref><ref id="B51"><mixed-citation xmlns:xlink="http://www.w3.org/1999/xlink" xlink:type="simple"><person-group><name name-style="western"><surname>Sharma</surname><given-names>G</given-names></name><name name-style="western"><surname>Kumar</surname><given-names>PG</given-names></name><name name-style="western"><surname>Gupta</surname><given-names>RK</given-names></name></person-group> (<year>2016</year>) <article-title>Studies on diversity of Bees (<tp:taxon-name><tp:taxon-name-part taxon-name-part-type="superfamily">Apoidea</tp:taxon-name-part></tp:taxon-name>: <tp:taxon-name><tp:taxon-name-part taxon-name-part-type="order">Hymenoptera</tp:taxon-name-part></tp:taxon-name>: <tp:taxon-name><tp:taxon-name-part taxon-name-part-type="class">Insecta</tp:taxon-name-part></tp:taxon-name>) from Sunderbans Biosphere Reserve including fourteen new distributional records of Bees species from West Bengal, India.</article-title><source>Biology Bulletin</source><volume>2</volume>(<issue>1</issue>): <fpage>43</fpage>–<lpage>51</lpage>.</mixed-citation></ref><ref id="B4"><mixed-citation xmlns:xlink="http://www.w3.org/1999/xlink" xlink:type="simple"><person-group><name name-style="western"><surname>Ascher</surname><given-names>JS</given-names></name><name name-style="western"><surname>Pickering</surname><given-names>J</given-names></name></person-group> (<year>2024</year>) Discover Life bee species guide and world checklist (<tp:taxon-name><tp:taxon-name-part taxon-name-part-type="order">Hymenoptera</tp:taxon-name-part></tp:taxon-name>: <tp:taxon-name><tp:taxon-name-part taxon-name-part-type="superfamily">Apoidea</tp:taxon-name-part></tp:taxon-name>: <tp:taxon-name><tp:taxon-name-part taxon-name-part-type="clade">Anthophila</tp:taxon-name-part></tp:taxon-name>). <ext-link xlink:href="https://www.discoverlife.org/mp/20q?guide=Apoidea_species&amp;flags=HAS" ext-link-type="uri" xlink:type="simple">https://www.discoverlife.org/mp/20q?guide=Apoidea_species&amp;flags=HAS</ext-link>: [accessed 03 December 2024]</mixed-citation></ref><ref id="B10"><mixed-citation xmlns:xlink="http://www.w3.org/1999/xlink" xlink:type="simple"><person-group><name name-style="western"><surname>Bodlah</surname><given-names>I</given-names></name><name name-style="western"><surname>Amjad</surname><given-names>M</given-names></name><name name-style="western"><surname>Bodlah</surname><given-names>MA</given-names></name><name name-style="western"><surname>Saeed</surname><given-names>M</given-names></name></person-group> (<year>2016</year>) <article-title>Record of Sweet Bees, Genus <italic><tp:taxon-name><tp:taxon-name-part taxon-name-part-type="genus">Nomia</tp:taxon-name-part></tp:taxon-name></italic> Latreille, 1804 (<tp:taxon-name><tp:taxon-name-part taxon-name-part-type="family">Halictidae</tp:taxon-name-part></tp:taxon-name>: <tp:taxon-name><tp:taxon-name-part taxon-name-part-type="superfamily">Apoidea</tp:taxon-name-part></tp:taxon-name>) from Pothwar tract, Pakistan.</article-title><source>Journal of Entomology and Zoology Studies</source><volume>4</volume>(<issue>3</issue>): <fpage>178</fpage>–<lpage>182</lpage>.</mixed-citation></ref><ref id="B6"><mixed-citation xmlns:xlink="http://www.w3.org/1999/xlink" xlink:type="simple"><person-group><name name-style="western"><surname>Aslam</surname><given-names>S</given-names></name><name name-style="western"><surname>Rafi</surname><given-names>MA</given-names></name><name name-style="western"><surname>Zia</surname><given-names>A</given-names></name><name name-style="western"><surname>Munir</surname><given-names>A</given-names></name><name name-style="western"><surname>Saljoki</surname><given-names>AUR</given-names></name></person-group> (<year>2020</year>) <article-title>Fanustic study of Non-<italic><tp:taxon-name><tp:taxon-name-part taxon-name-part-type="genus">Apis</tp:taxon-name-part></tp:taxon-name></italic> bees (<tp:taxon-name><tp:taxon-name-part taxon-name-part-type="order">Hymenoptera</tp:taxon-name-part></tp:taxon-name>; <tp:taxon-name><tp:taxon-name-part taxon-name-part-type="superfamily">Apoidea</tp:taxon-name-part></tp:taxon-name>) from Potohar Plateau of Pakistan.</article-title><source>International Journal of Bioscience</source><volume>16</volume>(<issue>3</issue>): <fpage>221</fpage>–<lpage>230</lpage>.</mixed-citation></ref><ref id="B11"><mixed-citation xmlns:xlink="http://www.w3.org/1999/xlink" xlink:type="simple"><person-group><name name-style="western"><surname>Bodlah</surname><given-names>MA</given-names></name><name name-style="western"><surname>Yasir</surname><given-names>N</given-names></name><name name-style="western"><surname>Rasheed</surname><given-names>MT</given-names></name><name name-style="western"><surname>Gulle Fareen</surname><given-names>A</given-names></name><name name-style="western"><surname>Nawaz</surname><given-names>M</given-names></name><name name-style="western"><surname>Ikram</surname><given-names>K</given-names></name><name name-style="western"><surname>Waqas</surname><given-names>MM</given-names></name><name name-style="western"><surname>Rasool</surname><given-names>B</given-names></name><name name-style="western"><surname>Bodlah</surname><given-names>I</given-names></name></person-group> (<year>2020</year>) <article-title>Contribution to Non-<italic><tp:taxon-name><tp:taxon-name-part taxon-name-part-type="genus">Apis</tp:taxon-name-part></tp:taxon-name></italic> bee fauna of family <tp:taxon-name><tp:taxon-name-part taxon-name-part-type="family">Apidae</tp:taxon-name-part></tp:taxon-name> (<tp:taxon-name><tp:taxon-name-part taxon-name-part-type="order">Hymenoptera</tp:taxon-name-part></tp:taxon-name>) from Layyah, Punjab, Pakistan.</article-title><source>Asian Journal of Agriculture and Biology</source><volume>8</volume>(<issue>4</issue>): <fpage>428</fpage>–<lpage>435</lpage>. <ext-link xlink:href="10.35495/ajab.2020.04.227" ext-link-type="doi" xlink:type="simple">https://doi.org/10.35495/ajab.2020.04.227</ext-link></mixed-citation></ref></ref-list></tp:taxon-treatment>
