# Supplementary material for: ﻿Bees of subfamily Nomiinae (Hymenoptera, Halictidae) from Southern Punjab, Pakistan
Source: Zookeys. 2025 May 19;1238:269–96. doi: 10.3897/zookeys.1238.139993 (PMC12107275; doi:10.3897/zookeys.1238.139993)
Supplement: XML Treatment for Pseudapis (Pseudapis) oxybeloides [file zookeys.1238.139993-treatment7.xml]

<!DOCTYPE tp:taxon-treatment
  PUBLIC "-//TaxonX//DTD Taxonomic Treatment Publishing DTD v0 20100105//EN" "tax-treatment-NSO.dtd">
<tp:taxon-treatment xmlns:tp="http://www.plazi.org/taxpub"><tp:treatment-meta><kwd-group><label>Taxon classification</label><kwd>
                <named-content content-type="kingdom">Animalia</named-content>
              </kwd><kwd>
                <named-content content-type="order">Hymenoptera</named-content>
              </kwd><kwd>
                <named-content content-type="family">Halictidae</named-content>
              </kwd></kwd-group><mixed-citation publication-type="journal"><person-group><name><surname>Chen</surname><given-names>Huanhuan</given-names></name><name><surname>Akram</surname><given-names>Waseem</given-names></name><name><surname>Naeem</surname><given-names>Muhammad</given-names></name><name><surname>Bashir</surname><given-names>Nawaz Haider</given-names></name><name><surname>Hussain</surname><given-names>Sabir</given-names></name><name><surname>Riasat</surname><given-names>Maryam</given-names></name><name><surname>Sajjad</surname><given-names>Asif</given-names></name><name><surname>Tian</surname><given-names>Ruilin</given-names></name><name><surname>Ahmad</surname><given-names>Ammad</given-names></name><name><surname>Rafique</surname><given-names>Muhammad Khalid</given-names></name><name><surname>Dahri</surname><given-names>Zamin Hussain</given-names></name></person-group><article-title>﻿Bees of subfamily <tp:taxon-name><tp:taxon-name-part taxon-name-part-type="subfamily">Nomiinae</tp:taxon-name-part></tp:taxon-name> (<tp:taxon-name><tp:taxon-name-part taxon-name-part-type="order">Hymenoptera</tp:taxon-name-part></tp:taxon-name>, <tp:taxon-name><tp:taxon-name-part taxon-name-part-type="family">Halictidae</tp:taxon-name-part></tp:taxon-name>) from Southern Punjab, Pakistan</article-title><source>Zookeys</source><day>19</day><month>05</month><year>2025</year><volume>1238</volume><fpage>269</fpage><lpage>296</lpage><pub-id pub-id-type="doi">10.3897/zookeys.1238.139993</pub-id></mixed-citation></tp:treatment-meta><tp:nomenclature><label>﻿</label><tp:taxon-name><object-id xmlns:xlink="http://www.w3.org/1999/xlink" content-type="arpha" xlink:type="simple">413CB1B2-16AF-55BD-A4DF-82F736755305</object-id><tp:taxon-name-part taxon-name-part-type="genus" reg="Pseudapis">Pseudapis</tp:taxon-name-part> (<tp:taxon-name-part taxon-name-part-type="subgenus" reg="Pseudapis">Pseudapis</tp:taxon-name-part>) <tp:taxon-name-part taxon-name-part-type="species" reg="oxybeloides">oxybeloides</tp:taxon-name-part></tp:taxon-name><tp:taxon-authority>(Smith, 1875)</tp:taxon-authority><xref ref-type="fig" rid="F10">Figs 10D–F</xref><xref ref-type="fig" rid="F11">, 11</xref><tp:nomenclature-citation-list><tp:nomenclature-citation><tp:taxon-name>
                  <tp:taxon-name-part taxon-name-part-type="genus" reg="Nomia">Nomia</tp:taxon-name-part>
                  <tp:taxon-name-part taxon-name-part-type="species" reg="oxybeloides">oxybeloides</tp:taxon-name-part>
                </tp:taxon-name><comment>Smith, 1875.</comment></tp:nomenclature-citation></tp:nomenclature-citation-list></tp:nomenclature><tp:treatment-sec sec-type="material" id="SECID0EEIAI"><title>Material examined.</title><p>Pakistan. Punjab, Bahawalpur • 1♀, 12 April 2021, W. Akram • 6♀ 2♂, 5 June 2020, A. Sajjad, W. Akram &amp; A. Ahmad • 2♀ 1♂, 27 June 2020, A. Ahmad • 3♀ 3♂, 20 July 2020, A. Sajjad, W. Akram &amp; A. Ahmad • 1♀, 21 July 2020, A. Ahmad • 8♀ 7♂, 8 August 2020, W. Akram, A. Sajjad &amp; A. Ahmad; 1♀, 18 September 2020, A. Sajjad • 1♀, 24 November 2020, W. Akram; Lodhran • 2♀, 15 June 2020, A. Ahmad • 1♀ 1♂, 18 June 2020, W. Akram • 1♀, 2 August 2020, W. Akram; Multan • 3♀ 1♂, 16 June 2020, M.K. Rafique &amp; A. Sajjad • 1♀, 18 June 2020, A. Sajjad • 2♀ 3♂, 2 August 2020, M.K. Rafique &amp; A. Sajjad • 2♀, 3 August 2020, A. Sajjad; Khanewal • 3♀, 19 June 2020, W. Akram &amp; A. Ahmad • 2♀ 1♂, 20 June 2020, W. Akram &amp; A. Ahmad • 1♀, 4 July 2020, A. Sajjad; Rahimyar Khan • 3♀, 12 June 2020, W. Akram &amp; A. Ahmad • 1♀, 25 August 2020, Z.H. Dahri; Dera Ghazi Khan • 2♀ 1♂, 27 August 2020, A. Sajjad, W. Akram &amp; A. Ahmad.</p><fig id="F10" position="float" orientation="portrait"><object-id xmlns:xlink="http://www.w3.org/1999/xlink" content-type="doi" xlink:type="simple">10.3897/zookeys.1238.139993.figure10</object-id><object-id xmlns:xlink="http://www.w3.org/1999/xlink" content-type="arpha" xlink:type="simple">3DB6DDEB-59E1-5172-9C55-5223C09D5544</object-id><label>Figure 10.</label><caption><p><bold>A–C</bold><italic><tp:taxon-name><tp:taxon-name-part taxon-name-part-type="genus" reg="Pseudapis">Pseudapis</tp:taxon-name-part><tp:taxon-name-part taxon-name-part-type="species" reg="nilotica">nilotica</tp:taxon-name-part></tp:taxon-name></italic> (Smith, 1875), female <bold>A</bold> lateral view of head showing carinae under the compound eye <bold>B</bold> mesosoma showing propodeum <bold>C</bold> metasoma showing terga <bold>D–F</bold><italic><tp:taxon-name><tp:taxon-name-part taxon-name-part-type="genus" reg="Pseudapis">P.</tp:taxon-name-part><tp:taxon-name-part taxon-name-part-type="species" reg="oxybeloides">oxybeloides</tp:taxon-name-part></tp:taxon-name></italic> (Smith, 1875), female <bold>D</bold> head and mesosoma showing tegulae <bold>E</bold> hind leg <bold>F</bold> metasoma showing terga <bold>G–I</bold><italic><tp:taxon-name><tp:taxon-name-part taxon-name-part-type="genus" reg="Pseudapis">P.</tp:taxon-name-part><tp:taxon-name-part taxon-name-part-type="species" reg="bispinosa">bispinosa</tp:taxon-name-part></tp:taxon-name></italic> (Brullé, 1832), female <bold>G</bold> mesosoma showing tegulae <bold>H</bold> hind leg <bold>I</bold> metasoma showing terga.</p></caption><graphic xmlns:xlink="http://www.w3.org/1999/xlink" xlink:href="zookeys-1238-269_article-139993__-g010.jpg" position="float" orientation="portrait" xlink:type="simple" id="oo_1332931.jpg"><uri content-type="original_file" xlink:type="simple">https://binary.pensoft.net/fig/1332931</uri></graphic></fig></tp:treatment-sec><tp:treatment-sec sec-type="diagnosis" id="SECID0EPKAI"><title>Diagnosis.</title><p><bold>Female</bold> (Fig. <xref ref-type="fig" rid="F11">11A, B</xref>): <bold><italic>Head</italic></bold>: Densely and finely punctured, clypeus slightly flat and arched from anterior side, the head and clypeus in front with pubescence of shiny silvery white. <bold><italic>Mesosoma</italic></bold>: Coarsely and lightly punctured, tegulae very large, broader than long and testaceous, propodeum curved at the sides, sharply truncated at the posterior side and more finely punctured as compared to mesonotum, basal space very narrow, with only a row of deep rough punctures; the legs on the outside, post-scutellum, and a line on pronotum with pubescence of shiny silvery white, the mesosoma often with fulvous pubescence. <bold><italic>Metasoma</italic></bold>: Shiny, basal three metasomal segments dorsally with an unclear diagonally impressed line, margins of metasomal segments with pubescence of shiny silvery white. <bold>Male</bold> (Fig. <xref ref-type="fig" rid="F11">11C, D</xref>): Similar but smaller with a fulvous shade of pubescence, hind tibiae and femora swollen, the lower angle of each tibia from the apex produced into a long flat process with testaceous white, externally curved, the inner margin straight, hyaline wings in both sexes, tegulae and veins testaceous. <bold><italic>Genitalia</italic></bold> (Fig. <xref ref-type="fig" rid="F11">11E, F</xref>): Genital gonocoxite robust and gonostylus lamellate.</p><fig id="F11" position="float" orientation="portrait"><object-id xmlns:xlink="http://www.w3.org/1999/xlink" content-type="doi" xlink:type="simple">10.3897/zookeys.1238.139993.figure11</object-id><object-id xmlns:xlink="http://www.w3.org/1999/xlink" content-type="arpha" xlink:type="simple">5A908391-709B-5013-B618-4577BF2A1358</object-id><label>Figure 11.</label><caption><p><italic><tp:taxon-name><tp:taxon-name-part taxon-name-part-type="genus" reg="Pseudapis">Pseudapis</tp:taxon-name-part><tp:taxon-name-part taxon-name-part-type="species" reg="oxybeloides">oxybeloides</tp:taxon-name-part></tp:taxon-name></italic> (Smith, 1875) <bold>A</bold> dorsal habitus, female <bold>B</bold> lateral habitus, female <bold>C</bold> dorsal habitus, male <bold>D</bold> lateral habitus, male <bold>E</bold> male genitalia, dorsal view <bold>F</bold> male genitalia, ventral view.</p></caption><graphic xmlns:xlink="http://www.w3.org/1999/xlink" xlink:href="zookeys-1238-269_article-139993__-g011.jpg" position="float" orientation="portrait" xlink:type="simple" id="oo_1332932.jpg"><uri content-type="original_file" xlink:type="simple">https://binary.pensoft.net/fig/1332932</uri></graphic></fig></tp:treatment-sec><tp:treatment-sec sec-type="distribution" id="SECID0EVMAI"><title>Distribution.</title><p><tp:taxon-name><tp:taxon-name-part taxon-name-part-type="genus" reg="Pseudapis">Pseudapis</tp:taxon-name-part> (<tp:taxon-name-part taxon-name-part-type="subgenus" reg="Pseudapis">Pseudapis</tp:taxon-name-part>) <tp:taxon-name-part taxon-name-part-type="species" reg="oxybeloides">oxybeloides</tp:taxon-name-part></tp:taxon-name> is distributed in Bangladesh, India, Pakistan, and Sri Lanka (<xref ref-type="bibr" rid="B23">Inoka et al. 2006</xref>; <xref ref-type="bibr" rid="B5">Ascher and Rasmussen 2010</xref>; <xref ref-type="bibr" rid="B45">Saini and Rathor 2012</xref>; <xref ref-type="bibr" rid="B20">Gupta 2013</xref>; <xref ref-type="bibr" rid="B51">Sharma et al. 2016</xref>; <xref ref-type="bibr" rid="B13">Chandra et al. 2019</xref>; <xref ref-type="bibr" rid="B4">Ascher and Pickering 2024</xref>). This species has already been reported from Multan, southern Punjab (<xref ref-type="bibr" rid="B50">Sajjad et al. 2019b</xref>).</p></tp:treatment-sec><tp:treatment-sec sec-type="Observed floral hosts" id="SECID0EJOAI"><title>Observed floral hosts.</title><p><italic><tp:taxon-name><tp:taxon-name-part taxon-name-part-type="genus" reg="Luffa">Luffa</tp:taxon-name-part><tp:taxon-name-part taxon-name-part-type="species" reg="acutangula">acutangula</tp:taxon-name-part></tp:taxon-name></italic>, <italic><tp:taxon-name><tp:taxon-name-part taxon-name-part-type="genus" reg="Launaea">Launaea</tp:taxon-name-part><tp:taxon-name-part taxon-name-part-type="species" reg="nudicaulis">nudicaulis</tp:taxon-name-part></tp:taxon-name></italic>, <italic><tp:taxon-name><tp:taxon-name-part taxon-name-part-type="genus" reg="Cucumis">Cucumis</tp:taxon-name-part><tp:taxon-name-part taxon-name-part-type="species" reg="momordica">momordica</tp:taxon-name-part></tp:taxon-name></italic>, <italic><tp:taxon-name><tp:taxon-name-part taxon-name-part-type="genus" reg="Trianthema">Trianthema</tp:taxon-name-part><tp:taxon-name-part taxon-name-part-type="species" reg="portulacastrum">portulacastrum</tp:taxon-name-part></tp:taxon-name></italic>, <italic><tp:taxon-name><tp:taxon-name-part taxon-name-part-type="genus" reg="Capsicum">Capsicum</tp:taxon-name-part><tp:taxon-name-part taxon-name-part-type="species" reg="frutescens">frutescens</tp:taxon-name-part></tp:taxon-name></italic>, <italic><tp:taxon-name><tp:taxon-name-part taxon-name-part-type="genus" reg="Convolvulus">Convolvulus</tp:taxon-name-part><tp:taxon-name-part taxon-name-part-type="species" reg="arvensis">arvensis</tp:taxon-name-part></tp:taxon-name></italic>, <italic><tp:taxon-name><tp:taxon-name-part taxon-name-part-type="genus" reg="Corchorus">Corchorus</tp:taxon-name-part><tp:taxon-name-part taxon-name-part-type="species" reg="olitorius">olitorius</tp:taxon-name-part></tp:taxon-name></italic>, <italic><tp:taxon-name><tp:taxon-name-part taxon-name-part-type="genus" reg="Lagenaria">Lagenaria</tp:taxon-name-part><tp:taxon-name-part taxon-name-part-type="species" reg="siceraria">siceraria</tp:taxon-name-part></tp:taxon-name></italic>, <italic><tp:taxon-name><tp:taxon-name-part taxon-name-part-type="genus" reg="Raphanus">Raphanus</tp:taxon-name-part><tp:taxon-name-part taxon-name-part-type="species" reg="sativus">sativus</tp:taxon-name-part></tp:taxon-name></italic>, <italic><tp:taxon-name><tp:taxon-name-part taxon-name-part-type="genus" reg="Jatropha">Jatropha</tp:taxon-name-part><tp:taxon-name-part taxon-name-part-type="species" reg="integerrima">integerrima</tp:taxon-name-part></tp:taxon-name></italic>, <italic><tp:taxon-name><tp:taxon-name-part taxon-name-part-type="genus" reg="Solanum">Solanum</tp:taxon-name-part><tp:taxon-name-part taxon-name-part-type="species" reg="virginianum">virginianum</tp:taxon-name-part></tp:taxon-name></italic>, and <italic><tp:taxon-name><tp:taxon-name-part taxon-name-part-type="genus" reg="Salsola">Salsola</tp:taxon-name-part><tp:taxon-name-part taxon-name-part-type="species" reg="baryosma">baryosma</tp:taxon-name-part></tp:taxon-name></italic>. Some other floral hosts i.e., <italic><tp:taxon-name><tp:taxon-name-part taxon-name-part-type="genus" reg="Cucumis">Cucumis</tp:taxon-name-part><tp:taxon-name-part taxon-name-part-type="species" reg="sativus">sativus</tp:taxon-name-part></tp:taxon-name></italic>, <italic><tp:taxon-name><tp:taxon-name-part taxon-name-part-type="genus" reg="Desmodium">Desmodium</tp:taxon-name-part><tp:taxon-name-part taxon-name-part-type="species" reg="heterophyllum">heterophyllum</tp:taxon-name-part></tp:taxon-name></italic>, <italic><tp:taxon-name><tp:taxon-name-part taxon-name-part-type="genus" reg="Hedyotis">Hedyotis</tp:taxon-name-part><tp:taxon-name-part taxon-name-part-type="species" reg="corymbose">corymbose</tp:taxon-name-part></tp:taxon-name></italic>, <italic><tp:taxon-name><tp:taxon-name-part taxon-name-part-type="genus" reg="Ipomoea">Ipomoea</tp:taxon-name-part><tp:taxon-name-part taxon-name-part-type="species" reg="mauritiana">mauritiana</tp:taxon-name-part></tp:taxon-name></italic>, and <italic><tp:taxon-name><tp:taxon-name-part taxon-name-part-type="genus" reg="Vernonia">Vernonia</tp:taxon-name-part><tp:taxon-name-part taxon-name-part-type="species" reg="cinerea">cinerea</tp:taxon-name-part></tp:taxon-name></italic> of <italic><tp:taxon-name><tp:taxon-name-part taxon-name-part-type="genus" reg="Pseudapis">P.</tp:taxon-name-part><tp:taxon-name-part taxon-name-part-type="species" reg="oxybeloides">oxybeloides</tp:taxon-name-part></tp:taxon-name></italic> have been reported (<xref ref-type="bibr" rid="B23">Inoka et al. 2006</xref>).</p></tp:treatment-sec><ref-list><ref id="B23"><mixed-citation xmlns:xlink="http://www.w3.org/1999/xlink" xlink:type="simple"><person-group><name name-style="western"><surname>Inoka</surname><given-names>WA</given-names></name><name name-style="western"><surname>Karunaratne</surname><given-names>P</given-names></name><name name-style="western"><surname>Edirisinghe</surname><given-names>JP</given-names></name></person-group> (<year>2006</year>) <article-title>Bee diversity in a semi-agricultural field-Sri Lanka.</article-title><source>Biodiversity</source><volume>6</volume>(<issue>4</issue>): <fpage>17</fpage>–<lpage>20</lpage>. <ext-link xlink:href="10.1080/14888386.2005.9712781" ext-link-type="doi" xlink:type="simple">https://doi.org/10.1080/14888386.2005.9712781</ext-link></mixed-citation></ref><ref id="B5"><mixed-citation xmlns:xlink="http://www.w3.org/1999/xlink" xlink:type="simple"><person-group><name name-style="western"><surname>Ascher</surname><given-names>JS</given-names></name><name name-style="western"><surname>Rasmussen</surname><given-names>C</given-names></name></person-group> (<year>2010</year>) <source>The bee fauna and pollination in Pakistan.</source><publisher-name>FAO Report</publisher-name>, <publisher-loc>Rome, Italy</publisher-loc>, <size units="page">49 pp</size>.</mixed-citation></ref><ref id="B45"><mixed-citation xmlns:xlink="http://www.w3.org/1999/xlink" xlink:type="simple"><person-group><name name-style="western"><surname>Saini</surname><given-names>MS</given-names></name><name name-style="western"><surname>Rathor</surname><given-names>VS</given-names></name></person-group> (<year>2012</year>) <article-title>A species checklist of family <tp:taxon-name><tp:taxon-name-part taxon-name-part-type="family">Halictidae</tp:taxon-name-part></tp:taxon-name> (<tp:taxon-name><tp:taxon-name-part taxon-name-part-type="order">Hymenoptera</tp:taxon-name-part></tp:taxon-name>: <tp:taxon-name><tp:taxon-name-part taxon-name-part-type="superfamily">Apoidea</tp:taxon-name-part></tp:taxon-name>) along with keys to its subfamilies, genera and subgenera from India.</article-title><source>International Journal of Environmental Sciences</source><volume>3</volume>(<issue>1</issue>): <fpage>134</fpage>–<lpage>166</lpage>.</mixed-citation></ref><ref id="B20"><mixed-citation xmlns:xlink="http://www.w3.org/1999/xlink" xlink:type="simple"><person-group><name name-style="western"><surname>Gupta</surname><given-names>RK</given-names></name></person-group> (<year>2013</year>) <article-title><tp:taxon-name><tp:taxon-name-part taxon-name-part-type="superfamily">Apoidea</tp:taxon-name-part></tp:taxon-name> (<tp:taxon-name><tp:taxon-name-part taxon-name-part-type="class">Insecta</tp:taxon-name-part></tp:taxon-name>: <tp:taxon-name><tp:taxon-name-part taxon-name-part-type="order">Hymenoptera</tp:taxon-name-part></tp:taxon-name>) of Uttarakhand state (India): A check list with synonymies and distribution record.</article-title><source>Journal of Environment and Bio-sciences</source><volume>27</volume>(<issue>1</issue>): <fpage>57</fpage>–<lpage>70</lpage>.</mixed-citation></ref><ref id="B51"><mixed-citation xmlns:xlink="http://www.w3.org/1999/xlink" xlink:type="simple"><person-group><name name-style="western"><surname>Sharma</surname><given-names>G</given-names></name><name name-style="western"><surname>Kumar</surname><given-names>PG</given-names></name><name name-style="western"><surname>Gupta</surname><given-names>RK</given-names></name></person-group> (<year>2016</year>) <article-title>Studies on diversity of Bees (<tp:taxon-name><tp:taxon-name-part taxon-name-part-type="superfamily">Apoidea</tp:taxon-name-part></tp:taxon-name>: <tp:taxon-name><tp:taxon-name-part taxon-name-part-type="order">Hymenoptera</tp:taxon-name-part></tp:taxon-name>: <tp:taxon-name><tp:taxon-name-part taxon-name-part-type="class">Insecta</tp:taxon-name-part></tp:taxon-name>) from Sunderbans Biosphere Reserve including fourteen new distributional records of Bees species from West Bengal, India.</article-title><source>Biology Bulletin</source><volume>2</volume>(<issue>1</issue>): <fpage>43</fpage>–<lpage>51</lpage>.</mixed-citation></ref><ref id="B13"><mixed-citation xmlns:xlink="http://www.w3.org/1999/xlink" xlink:type="simple"><person-group><name name-style="western"><surname>Chandra</surname><given-names>K</given-names></name><name name-style="western"><surname>Saini</surname><given-names>J</given-names></name><name name-style="western"><surname>Gupta</surname><given-names>D</given-names></name></person-group> (<year>2019</year>) <article-title><tp:taxon-name><tp:taxon-name-part taxon-name-part-type="class">Insecta</tp:taxon-name-part></tp:taxon-name>: <tp:taxon-name><tp:taxon-name-part taxon-name-part-type="order">Hymenoptera</tp:taxon-name-part></tp:taxon-name>: <tp:taxon-name><tp:taxon-name-part taxon-name-part-type="superfamily">Apoidea</tp:taxon-name-part></tp:taxon-name> (Bees).</article-title><source>Fauna of Punjab, State Fauna Series</source><volume>23</volume>: <fpage>1</fpage>–<lpage>486</lpage>.</mixed-citation></ref><ref id="B4"><mixed-citation xmlns:xlink="http://www.w3.org/1999/xlink" xlink:type="simple"><person-group><name name-style="western"><surname>Ascher</surname><given-names>JS</given-names></name><name name-style="western"><surname>Pickering</surname><given-names>J</given-names></name></person-group> (<year>2024</year>) Discover Life bee species guide and world checklist (<tp:taxon-name><tp:taxon-name-part taxon-name-part-type="order">Hymenoptera</tp:taxon-name-part></tp:taxon-name>: <tp:taxon-name><tp:taxon-name-part taxon-name-part-type="superfamily">Apoidea</tp:taxon-name-part></tp:taxon-name>: <tp:taxon-name><tp:taxon-name-part taxon-name-part-type="clade">Anthophila</tp:taxon-name-part></tp:taxon-name>). <ext-link xlink:href="https://www.discoverlife.org/mp/20q?guide=Apoidea_species&amp;flags=HAS" ext-link-type="uri" xlink:type="simple">https://www.discoverlife.org/mp/20q?guide=Apoidea_species&amp;flags=HAS</ext-link>: [accessed 03 December 2024]</mixed-citation></ref><ref id="B50"><mixed-citation xmlns:xlink="http://www.w3.org/1999/xlink" xlink:type="simple"><person-group><name name-style="western"><surname>Sajjad</surname><given-names>A</given-names></name><name name-style="western"><surname>Ali</surname><given-names>M</given-names></name><name name-style="western"><surname>Saeed</surname><given-names>S</given-names></name><name name-style="western"><surname>Bashir</surname><given-names>MA</given-names></name><name name-style="western"><surname>Ali</surname><given-names>I</given-names></name><name name-style="western"><surname>Khan</surname><given-names>KA</given-names></name><name name-style="western"><surname>Ghramh</surname><given-names>HA</given-names></name><name name-style="western"><surname>Ansari</surname><given-names>MJ</given-names></name></person-group> (<year>2019b</year>) <article-title>Yearlong association of insect pollinator, <italic><tp:taxon-name><tp:taxon-name-part taxon-name-part-type="genus">Pseudapis</tp:taxon-name-part><tp:taxon-name-part taxon-name-part-type="species">oxybeloides</tp:taxon-name-part></tp:taxon-name></italic> with flowering plants: Planted forest vs. agricultural landscape.</article-title><source>Saudi Journal of Biological Sciences</source><volume>26</volume>(<issue>7</issue>): <fpage>1799</fpage>–<lpage>1803</lpage>. <ext-link xlink:href="10.1016/j.sjbs.2018.02.019" ext-link-type="doi" xlink:type="simple">https://doi.org/10.1016/j.sjbs.2018.02.019</ext-link></mixed-citation></ref></ref-list></tp:taxon-treatment>
