# Supplementary material for: ﻿Bees of subfamily Nomiinae (Hymenoptera, Halictidae) from Southern Punjab, Pakistan
Source: Zookeys. 2025 May 19;1238:269–96. doi: 10.3897/zookeys.1238.139993 (PMC12107275; doi:10.3897/zookeys.1238.139993)
Supplement: XML Treatment for Pseudapis (Nomiapis) bispinosa [file zookeys.1238.139993-treatment8.xml]

<!DOCTYPE tp:taxon-treatment
  PUBLIC "-//TaxonX//DTD Taxonomic Treatment Publishing DTD v0 20100105//EN" "tax-treatment-NSO.dtd">
<tp:taxon-treatment xmlns:tp="http://www.plazi.org/taxpub"><tp:treatment-meta><kwd-group><label>Taxon classification</label><kwd>
                <named-content content-type="kingdom">Animalia</named-content>
              </kwd><kwd>
                <named-content content-type="order">Hymenoptera</named-content>
              </kwd><kwd>
                <named-content content-type="family">Halictidae</named-content>
              </kwd></kwd-group><mixed-citation publication-type="journal"><person-group><name><surname>Chen</surname><given-names>Huanhuan</given-names></name><name><surname>Akram</surname><given-names>Waseem</given-names></name><name><surname>Naeem</surname><given-names>Muhammad</given-names></name><name><surname>Bashir</surname><given-names>Nawaz Haider</given-names></name><name><surname>Hussain</surname><given-names>Sabir</given-names></name><name><surname>Riasat</surname><given-names>Maryam</given-names></name><name><surname>Sajjad</surname><given-names>Asif</given-names></name><name><surname>Tian</surname><given-names>Ruilin</given-names></name><name><surname>Ahmad</surname><given-names>Ammad</given-names></name><name><surname>Rafique</surname><given-names>Muhammad Khalid</given-names></name><name><surname>Dahri</surname><given-names>Zamin Hussain</given-names></name></person-group><article-title>﻿Bees of subfamily <tp:taxon-name><tp:taxon-name-part taxon-name-part-type="subfamily">Nomiinae</tp:taxon-name-part></tp:taxon-name> (<tp:taxon-name><tp:taxon-name-part taxon-name-part-type="order">Hymenoptera</tp:taxon-name-part></tp:taxon-name>, <tp:taxon-name><tp:taxon-name-part taxon-name-part-type="family">Halictidae</tp:taxon-name-part></tp:taxon-name>) from Southern Punjab, Pakistan</article-title><source>Zookeys</source><day>19</day><month>05</month><year>2025</year><volume>1238</volume><fpage>269</fpage><lpage>296</lpage><pub-id pub-id-type="doi">10.3897/zookeys.1238.139993</pub-id></mixed-citation></tp:treatment-meta><tp:nomenclature><label>﻿</label><tp:taxon-name><object-id xmlns:xlink="http://www.w3.org/1999/xlink" content-type="arpha" xlink:type="simple">AA1F82CA-1076-5ACD-A2FA-BDECC1FF3F54</object-id><tp:taxon-name-part taxon-name-part-type="genus" reg="Pseudapis">Pseudapis</tp:taxon-name-part> (<tp:taxon-name-part taxon-name-part-type="subgenus" reg="Nomiapis">Nomiapis</tp:taxon-name-part>) <tp:taxon-name-part taxon-name-part-type="species" reg="bispinosa">bispinosa</tp:taxon-name-part></tp:taxon-name><tp:taxon-authority>(Brullé, 1832)</tp:taxon-authority><xref ref-type="fig" rid="F10">Figs 10G–I</xref><xref ref-type="fig" rid="F12">, 12</xref><tp:nomenclature-citation-list><tp:nomenclature-citation><tp:taxon-name>
                  <tp:taxon-name-part taxon-name-part-type="genus" reg="Nomia">Nomia</tp:taxon-name-part>
                  <tp:taxon-name-part taxon-name-part-type="species" reg="bispinosa">bispinosa</tp:taxon-name-part>
                </tp:taxon-name><comment>Brullé, 1832.</comment></tp:nomenclature-citation></tp:nomenclature-citation-list></tp:nomenclature><tp:treatment-sec sec-type="material" id="SECID0EWWAI"><title>Material examined.</title><p>Pakistan. Punjab, Bahawalpur • 8♀ 7♂, 9 April 2020, W. Akram, A. Sajjad &amp; A. Ahmad • 1♂, 11 April 2020, W. Akram • 1♀ 8♂, 14 April 2020, W. Akram, A. Sajjad &amp; A. Ahmad • 2♀ 2♂, 29 May 2020, W. Akram &amp; A. Ahmad • 1♀ 1♂, 18 September 2020, W. Akram; Khanewal • 6♀ 13♂, 31 March 2021, A. Sajjad, W. Akram &amp; A. Ahmad; Multan • 2♀ 1♂, 29 March 2020, A. Sajjad &amp; M.K. Rafique • 1♀ 2♂, 30 March 2020, A. Sajjad.</p></tp:treatment-sec><tp:treatment-sec sec-type="diagnosis" id="SECID0E2WAI"><title>Diagnosis.</title><p><bold>Female</bold> (Fig. <xref ref-type="fig" rid="F12">12A, B</xref>): Body length 9.5–12 mm. <bold><italic>Head</italic></bold>: Clypeus narrower ~ 2× wider than the longer, frontal line wide and prominent, vertex ~ 3× diameter of ocellus. <bold><italic>Mesosoma</italic></bold>: Tegulae posteriorly hyaline; femora black, tibiae and tarsi testaceous, mesoscutum with semi-recumbent scaly hairs along with anterior pronotum. <bold><italic>Metasoma</italic></bold>: Abdominal terga with basal hair bands and apical shiny golden layer. <bold>Male</bold> (Fig. <xref ref-type="fig" rid="F12">12C, D</xref>): Body length 9–11.5 mm. Mesothorax without any process on the ventral surface, scarcely developed distal process of hind tibia, basitarsi yellowish and shiny, sternum 4 with straight posterior margin, thickening in the middle and without emargination. <bold><italic>Genitalia</italic></bold> (Fig. <xref ref-type="fig" rid="F12">12E, F</xref>): Similar to <italic><tp:taxon-name><tp:taxon-name-part taxon-name-part-type="genus" reg="Pseudapis">P.</tp:taxon-name-part><tp:taxon-name-part taxon-name-part-type="species" reg="oxybeloides">oxybeloides</tp:taxon-name-part></tp:taxon-name></italic> but the inner side of the gonostylus contains comb-like structure.</p><fig id="F12" position="float" orientation="portrait"><object-id xmlns:xlink="http://www.w3.org/1999/xlink" content-type="doi" xlink:type="simple">10.3897/zookeys.1238.139993.figure12</object-id><object-id xmlns:xlink="http://www.w3.org/1999/xlink" content-type="arpha" xlink:type="simple">72FE1BB5-6900-5964-AE26-A171BB5C7286</object-id><label>Figure 12.</label><caption><p><italic><tp:taxon-name><tp:taxon-name-part taxon-name-part-type="genus" reg="Pseudapis">Pseudapis</tp:taxon-name-part><tp:taxon-name-part taxon-name-part-type="species" reg="bispinosa">bispinosa</tp:taxon-name-part></tp:taxon-name></italic> (Brullé, 1832) <bold>A</bold> dorsal habitus, female <bold>B</bold> lateral habitus, female <bold>C</bold> dorsal habitus, male <bold>D</bold> lateral habitus, male <bold>E</bold> male genitalia, dorsal view <bold>F</bold> male genitalia, ventral view.</p></caption><graphic xmlns:xlink="http://www.w3.org/1999/xlink" xlink:href="zookeys-1238-269_article-139993__-g012.jpg" position="float" orientation="portrait" xlink:type="simple" id="oo_1332933.jpg"><uri content-type="original_file" xlink:type="simple">https://binary.pensoft.net/fig/1332933</uri></graphic></fig></tp:treatment-sec><tp:treatment-sec sec-type="distribution" id="SECID0EMZAI"><title>Distribution.</title><p><tp:taxon-name><tp:taxon-name-part taxon-name-part-type="genus" reg="Pseudapis">Pseudapis</tp:taxon-name-part> (<tp:taxon-name-part taxon-name-part-type="subgenus" reg="Nomiapis">Nomiapis</tp:taxon-name-part>) <tp:taxon-name-part taxon-name-part-type="species" reg="bispinosa">bispinosa</tp:taxon-name-part></tp:taxon-name> is distributed in Afghanistan, Algeria, Egypt, India, Iran, Iraq, Italy, China, Cyprus, Georgia, Greece, Hungary, Kazakhstan, Malta, Morocco, Pakistan, Russia, Spain, Tunisia, Turkey, Turkmenistan, and Ukraine (<xref ref-type="bibr" rid="B7">Astafurova and Pesenko 2006</xref>; <xref ref-type="bibr" rid="B5">Ascher and Rasmussen 2010</xref>; <xref ref-type="bibr" rid="B19">Güler et al. 2011</xref>; <xref ref-type="bibr" rid="B45">Saini and Rathor 2012</xref>; <xref ref-type="bibr" rid="B16">Dunford et al. 2014</xref>; <xref ref-type="bibr" rid="B44">Safi et al. 2016</xref>; <xref ref-type="bibr" rid="B8">Augul 2018</xref>; <xref ref-type="bibr" rid="B22">Hosseini et al. 2019</xref>; <xref ref-type="bibr" rid="B34">Nazari et al. 2019</xref>; <xref ref-type="bibr" rid="B28">Lhomme et al. 2020</xref>; <xref ref-type="bibr" rid="B4">Ascher and Pickering 2024</xref>). This species is the first time reported from southern Punjab, Pakistan.</p></tp:treatment-sec><tp:treatment-sec sec-type="Observed floral hosts" id="SECID0EM2AI"><title>Observed floral hosts.</title><p><italic><tp:taxon-name><tp:taxon-name-part taxon-name-part-type="genus" reg="Tagetes">Tagetes</tp:taxon-name-part><tp:taxon-name-part taxon-name-part-type="species" reg="erecta">erecta</tp:taxon-name-part></tp:taxon-name></italic>, <italic><tp:taxon-name><tp:taxon-name-part taxon-name-part-type="genus" reg="Heliotropium">Heliotropium</tp:taxon-name-part><tp:taxon-name-part taxon-name-part-type="species" reg="crispum">crispum</tp:taxon-name-part></tp:taxon-name></italic>, <italic><tp:taxon-name><tp:taxon-name-part taxon-name-part-type="genus" reg="Chrozophora">Chrozophora</tp:taxon-name-part><tp:taxon-name-part taxon-name-part-type="species" reg="tinctoria">tinctoria</tp:taxon-name-part></tp:taxon-name></italic>, <italic><tp:taxon-name><tp:taxon-name-part taxon-name-part-type="genus" reg="Trifolium">Trifolium</tp:taxon-name-part><tp:taxon-name-part taxon-name-part-type="species" reg="alexandrinum">alexandrinum</tp:taxon-name-part></tp:taxon-name></italic>, <italic><tp:taxon-name><tp:taxon-name-part taxon-name-part-type="genus" reg="Calotropis">Calotropis</tp:taxon-name-part><tp:taxon-name-part taxon-name-part-type="species" reg="procera">procera</tp:taxon-name-part></tp:taxon-name></italic>, <italic><tp:taxon-name><tp:taxon-name-part taxon-name-part-type="genus" reg="Carthamus">Carthamus</tp:taxon-name-part><tp:taxon-name-part taxon-name-part-type="species" reg="tinctorius">tinctorius</tp:taxon-name-part></tp:taxon-name></italic>, <italic><tp:taxon-name><tp:taxon-name-part taxon-name-part-type="genus" reg="Carthamus">Carthamus</tp:taxon-name-part><tp:taxon-name-part taxon-name-part-type="species" reg="oxyacantha">oxyacantha</tp:taxon-name-part></tp:taxon-name></italic>, and <italic><tp:taxon-name><tp:taxon-name-part taxon-name-part-type="genus" reg="Convolvulus">Convolvulus</tp:taxon-name-part><tp:taxon-name-part taxon-name-part-type="species" reg="arvensis">arvensis</tp:taxon-name-part></tp:taxon-name></italic>. Some other floral hosts i.e., <italic><tp:taxon-name><tp:taxon-name-part taxon-name-part-type="genus" reg="Medicago">Medicago</tp:taxon-name-part></tp:taxon-name></italic> sp. and <italic><tp:taxon-name><tp:taxon-name-part taxon-name-part-type="genus" reg="Mentha">Mentha</tp:taxon-name-part></tp:taxon-name></italic> sp. of <italic><tp:taxon-name><tp:taxon-name-part taxon-name-part-type="genus" reg="Pseudapis">P.</tp:taxon-name-part><tp:taxon-name-part taxon-name-part-type="species" reg="bispinosa">bispinosa</tp:taxon-name-part></tp:taxon-name></italic> have been reported (<xref ref-type="bibr" rid="B34">Nazari et al. 2019</xref>).</p></tp:treatment-sec><tp:treatment-sec><!--Section generated to contain objects referenced in tp:taxon-treatment.--><fig id="F10" position="float" orientation="portrait"><object-id xmlns:xlink="http://www.w3.org/1999/xlink" content-type="doi" xlink:type="simple">10.3897/zookeys.1238.139993.figure10</object-id><object-id xmlns:xlink="http://www.w3.org/1999/xlink" content-type="arpha" xlink:type="simple">3DB6DDEB-59E1-5172-9C55-5223C09D5544</object-id><label>Figure 10.</label><caption><p><bold>A–C</bold><italic><tp:taxon-name><tp:taxon-name-part taxon-name-part-type="genus" reg="Pseudapis">Pseudapis</tp:taxon-name-part><tp:taxon-name-part taxon-name-part-type="species" reg="nilotica">nilotica</tp:taxon-name-part></tp:taxon-name></italic> (Smith, 1875), female <bold>A</bold> lateral view of head showing carinae under the compound eye <bold>B</bold> mesosoma showing propodeum <bold>C</bold> metasoma showing terga <bold>D–F</bold><italic><tp:taxon-name><tp:taxon-name-part taxon-name-part-type="genus" reg="Pseudapis">P.</tp:taxon-name-part><tp:taxon-name-part taxon-name-part-type="species" reg="oxybeloides">oxybeloides</tp:taxon-name-part></tp:taxon-name></italic> (Smith, 1875), female <bold>D</bold> head and mesosoma showing tegulae <bold>E</bold> hind leg <bold>F</bold> metasoma showing terga <bold>G–I</bold><italic><tp:taxon-name><tp:taxon-name-part taxon-name-part-type="genus" reg="Pseudapis">P.</tp:taxon-name-part><tp:taxon-name-part taxon-name-part-type="species" reg="bispinosa">bispinosa</tp:taxon-name-part></tp:taxon-name></italic> (Brullé, 1832), female <bold>G</bold> mesosoma showing tegulae <bold>H</bold> hind leg <bold>I</bold> metasoma showing terga.</p></caption><graphic xmlns:xlink="http://www.w3.org/1999/xlink" xlink:href="zookeys-1238-269_article-139993__-g010.jpg" position="float" orientation="portrait" xlink:type="simple" id="oo_1332931.jpg"><uri content-type="original_file" xlink:type="simple">https://binary.pensoft.net/fig/1332931</uri></graphic></fig></tp:treatment-sec><ref-list><ref id="B7"><mixed-citation xmlns:xlink="http://www.w3.org/1999/xlink" xlink:type="simple"><person-group><name name-style="western"><surname>Astafurova</surname><given-names>YA</given-names></name><name name-style="western"><surname>Pesenko</surname><given-names>YA</given-names></name></person-group> (<year>2006</year>) <article-title>Bees of the subfamily <tp:taxon-name><tp:taxon-name-part taxon-name-part-type="subfamily">Nomiinae</tp:taxon-name-part></tp:taxon-name> (<tp:taxon-name><tp:taxon-name-part taxon-name-part-type="order">Hymenoptera</tp:taxon-name-part></tp:taxon-name>: <tp:taxon-name><tp:taxon-name-part taxon-name-part-type="family">Halictidae</tp:taxon-name-part></tp:taxon-name>) in Russia and adjacent countries: an annotated list.</article-title><source>Entomological Review</source><volume>86</volume>(<issue>1</issue>): <fpage>74</fpage>–<lpage>84</lpage>. <ext-link xlink:href="10.1134/S0013873806010040" ext-link-type="doi" xlink:type="simple">https://doi.org/10.1134/S0013873806010040</ext-link></mixed-citation></ref><ref id="B5"><mixed-citation xmlns:xlink="http://www.w3.org/1999/xlink" xlink:type="simple"><person-group><name name-style="western"><surname>Ascher</surname><given-names>JS</given-names></name><name name-style="western"><surname>Rasmussen</surname><given-names>C</given-names></name></person-group> (<year>2010</year>) <source>The bee fauna and pollination in Pakistan.</source><publisher-name>FAO Report</publisher-name>, <publisher-loc>Rome, Italy</publisher-loc>, <size units="page">49 pp</size>.</mixed-citation></ref><ref id="B19"><mixed-citation xmlns:xlink="http://www.w3.org/1999/xlink" xlink:type="simple"><person-group><name name-style="western"><surname>Güler</surname><given-names>Y</given-names></name><name name-style="western"><surname>Aytekin</surname><given-names>AM</given-names></name><name name-style="western"><surname>Dikmen</surname><given-names>F</given-names></name></person-group> (<year>2011</year>) <article-title><tp:taxon-name><tp:taxon-name-part taxon-name-part-type="tribe">Bombini</tp:taxon-name-part></tp:taxon-name> and <tp:taxon-name><tp:taxon-name-part taxon-name-part-type="family">Halictidae</tp:taxon-name-part></tp:taxon-name> (<tp:taxon-name><tp:taxon-name-part taxon-name-part-type="order">Hymenoptera</tp:taxon-name-part></tp:taxon-name>: <tp:taxon-name><tp:taxon-name-part taxon-name-part-type="superfamily">Apoidea</tp:taxon-name-part></tp:taxon-name>) Fauna of Afyonkarahisar Province of Turkey.</article-title><source>Journal of the Entomological Research Society</source><volume>13</volume>(<issue>1</issue>): <fpage>1</fpage>–<lpage>22</lpage>.</mixed-citation></ref><ref id="B45"><mixed-citation xmlns:xlink="http://www.w3.org/1999/xlink" xlink:type="simple"><person-group><name name-style="western"><surname>Saini</surname><given-names>MS</given-names></name><name name-style="western"><surname>Rathor</surname><given-names>VS</given-names></name></person-group> (<year>2012</year>) <article-title>A species checklist of family <tp:taxon-name><tp:taxon-name-part taxon-name-part-type="family">Halictidae</tp:taxon-name-part></tp:taxon-name> (<tp:taxon-name><tp:taxon-name-part taxon-name-part-type="order">Hymenoptera</tp:taxon-name-part></tp:taxon-name>: <tp:taxon-name><tp:taxon-name-part taxon-name-part-type="superfamily">Apoidea</tp:taxon-name-part></tp:taxon-name>) along with keys to its subfamilies, genera and subgenera from India.</article-title><source>International Journal of Environmental Sciences</source><volume>3</volume>(<issue>1</issue>): <fpage>134</fpage>–<lpage>166</lpage>.</mixed-citation></ref><ref id="B16"><mixed-citation xmlns:xlink="http://www.w3.org/1999/xlink" xlink:type="simple"><person-group><name name-style="western"><surname>Dunford</surname><given-names>JC</given-names></name><name name-style="western"><surname>Turbyville</surname><given-names>JC</given-names></name><name name-style="western"><surname>Leavengood</surname><given-names>JM</given-names></name></person-group> (<year>2014</year>) <article-title>Checklist of medically important <tp:taxon-name><tp:taxon-name-part taxon-name-part-type="order">Hymenoptera</tp:taxon-name-part></tp:taxon-name> of Afghanistan.</article-title><source><tp:taxon-name><tp:taxon-name-part taxon-name-part-type="class">Insecta</tp:taxon-name-part></tp:taxon-name> Mundi</source><volume>0339</volume>: <fpage>1</fpage>–<lpage>13</lpage>.</mixed-citation></ref><ref id="B44"><mixed-citation xmlns:xlink="http://www.w3.org/1999/xlink" xlink:type="simple"><person-group><name name-style="western"><surname>Safi</surname><given-names>Z</given-names></name><name name-style="western"><surname>Nadimi</surname><given-names>A</given-names></name><name name-style="western"><surname>Yazdanian</surname><given-names>M</given-names></name></person-group> (<year>2016</year>) <article-title>The bee family <tp:taxon-name><tp:taxon-name-part taxon-name-part-type="family">Halictidae</tp:taxon-name-part></tp:taxon-name> (<tp:taxon-name><tp:taxon-name-part taxon-name-part-type="order">Hymenoptera</tp:taxon-name-part></tp:taxon-name>: <tp:taxon-name><tp:taxon-name-part taxon-name-part-type="superfamily">Apoidea</tp:taxon-name-part></tp:taxon-name>) collected from Gorgan county, northern Iran.</article-title><source>Journal of Insect Biodiversity and Systematics</source><volume>2</volume>(<issue>2</issue>): <fpage>203</fpage>–<lpage>217</lpage>.</mixed-citation></ref><ref id="B8"><mixed-citation xmlns:xlink="http://www.w3.org/1999/xlink" xlink:type="simple"><person-group><name name-style="western"><surname>Augul</surname><given-names>RS</given-names></name></person-group> (<year>2018</year>) <article-title>Study on diversity of bees (<tp:taxon-name><tp:taxon-name-part taxon-name-part-type="order">Hymenoptera</tp:taxon-name-part></tp:taxon-name>: <tp:taxon-name><tp:taxon-name-part taxon-name-part-type="superfamily">Apoidea</tp:taxon-name-part></tp:taxon-name>) from different regions of Iraq.</article-title><source>Bulletin of the Iraq Natural History Museum</source><volume>15</volume>(<issue>1</issue>): <fpage>57</fpage>–<lpage>75</lpage>. <ext-link xlink:href="10.26842/binhm.7.2018.15.1.0057" ext-link-type="doi" xlink:type="simple">https://doi.org/10.26842/binhm.7.2018.15.1.0057</ext-link></mixed-citation></ref><ref id="B22"><mixed-citation xmlns:xlink="http://www.w3.org/1999/xlink" xlink:type="simple"><person-group><name name-style="western"><surname>Hosseini</surname><given-names>Y</given-names></name><name name-style="western"><surname>Monfared</surname><given-names>A</given-names></name><name name-style="western"><surname>Haghani</surname><given-names>M</given-names></name></person-group> (<year>2019</year>) <article-title>A survey on <tp:taxon-name><tp:taxon-name-part taxon-name-part-type="family">Halictidae</tp:taxon-name-part></tp:taxon-name> (<tp:taxon-name><tp:taxon-name-part taxon-name-part-type="order">Hymenoptera</tp:taxon-name-part></tp:taxon-name>: <tp:taxon-name><tp:taxon-name-part taxon-name-part-type="superfamily">Apoidea</tp:taxon-name-part></tp:taxon-name>) species available in Iranian Pollinator Insects Museum of Yasouj University.</article-title><source>Journal of Insect Biodiversity and Systematics</source><volume>5</volume>(<issue>3</issue>): <fpage>231</fpage>–<lpage>261</lpage>. <ext-link xlink:href="10.52547/jibs.5.3.231" ext-link-type="doi" xlink:type="simple">https://doi.org/10.52547/jibs.5.3.231</ext-link></mixed-citation></ref><ref id="B34"><mixed-citation xmlns:xlink="http://www.w3.org/1999/xlink" xlink:type="simple"><person-group><name name-style="western"><surname>Nazari</surname><given-names>S</given-names></name><name name-style="western"><surname>Monfared</surname><given-names>A</given-names></name><name name-style="western"><surname>Nemati</surname><given-names>A</given-names></name><name name-style="western"><surname>Azhari</surname><given-names>S</given-names></name></person-group> (<year>2019</year>) <article-title>A survey on bees (<tp:taxon-name><tp:taxon-name-part taxon-name-part-type="class">Insecta</tp:taxon-name-part></tp:taxon-name>, <tp:taxon-name><tp:taxon-name-part taxon-name-part-type="order">Hymenoptera</tp:taxon-name-part></tp:taxon-name>, <tp:taxon-name><tp:taxon-name-part taxon-name-part-type="superfamily">Apoidea</tp:taxon-name-part></tp:taxon-name>) and their associated mites in Chaharmahal and Bakhtiari province of Iran.</article-title><source>Journal of Insect Biodiversity and Systematics</source><volume>5</volume>(<issue>2</issue>): <fpage>107</fpage>–<lpage>120</lpage>. <ext-link xlink:href="10.52547/jibs.5.2.107" ext-link-type="doi" xlink:type="simple">https://doi.org/10.52547/jibs.5.2.107</ext-link></mixed-citation></ref><ref id="B28"><mixed-citation xmlns:xlink="http://www.w3.org/1999/xlink" xlink:type="simple"><person-group><name name-style="western"><surname>Lhomme</surname><given-names>P</given-names></name><name name-style="western"><surname>Michez</surname><given-names>D</given-names></name><name name-style="western"><surname>Christmann</surname><given-names>S</given-names></name><name name-style="western"><surname>Scheuchl</surname><given-names>E</given-names></name><name name-style="western"><surname>El Abdouni</surname><given-names>I</given-names></name><name name-style="western"><surname>Hamroud</surname><given-names>L</given-names></name><name name-style="western"><surname>Ihsane</surname><given-names>O</given-names></name><name name-style="western"><surname>Sentil</surname><given-names>A</given-names></name><name name-style="western"><surname>Smaili</surname><given-names>MC</given-names></name><name name-style="western"><surname>Schwarz</surname><given-names>M</given-names></name><name name-style="western"><surname>Dathe</surname><given-names>HH</given-names></name><name name-style="western"><surname>Straka</surname><given-names>J</given-names></name><name name-style="western"><surname>Pauly</surname><given-names>A</given-names></name><name name-style="western"><surname>Schmid-Egger</surname><given-names>C</given-names></name><name name-style="western"><surname>Patiny</surname><given-names>S</given-names></name><name name-style="western"><surname>Terzo</surname><given-names>M</given-names></name><name name-style="western"><surname>Muller</surname><given-names>A</given-names></name><name name-style="western"><surname>Praz</surname><given-names>C</given-names></name><name name-style="western"><surname>Risch</surname><given-names>S</given-names></name><name name-style="western"><surname>Kasparek</surname><given-names>M</given-names></name><name name-style="western"><surname>Kuhlmann</surname><given-names>M</given-names></name><name name-style="western"><surname>Wood</surname><given-names>TJ</given-names></name><name name-style="western"><surname>Bogusch</surname><given-names>P</given-names></name><name name-style="western"><surname>Ascher</surname><given-names>JS</given-names></name><name name-style="western"><surname>Rasmont</surname><given-names>P</given-names></name></person-group> (<year>2020</year>) <article-title>The wild bees (<tp:taxon-name><tp:taxon-name-part taxon-name-part-type="order">Hymenoptera</tp:taxon-name-part></tp:taxon-name>: <tp:taxon-name><tp:taxon-name-part taxon-name-part-type="superfamily">Apoidea</tp:taxon-name-part></tp:taxon-name>) of Morocco.</article-title><source>Zootaxa</source><volume>4892</volume>(<issue>1</issue>): <fpage>1</fpage>–<lpage>159</lpage>. <ext-link xlink:href="10.11646/zootaxa.4892.1.1" ext-link-type="doi" xlink:type="simple">https://doi.org/10.11646/zootaxa.4892.1.1</ext-link></mixed-citation></ref><ref id="B4"><mixed-citation xmlns:xlink="http://www.w3.org/1999/xlink" xlink:type="simple"><person-group><name name-style="western"><surname>Ascher</surname><given-names>JS</given-names></name><name name-style="western"><surname>Pickering</surname><given-names>J</given-names></name></person-group> (<year>2024</year>) Discover Life bee species guide and world checklist (<tp:taxon-name><tp:taxon-name-part taxon-name-part-type="order">Hymenoptera</tp:taxon-name-part></tp:taxon-name>: <tp:taxon-name><tp:taxon-name-part taxon-name-part-type="superfamily">Apoidea</tp:taxon-name-part></tp:taxon-name>: <tp:taxon-name><tp:taxon-name-part taxon-name-part-type="clade">Anthophila</tp:taxon-name-part></tp:taxon-name>). <ext-link xlink:href="https://www.discoverlife.org/mp/20q?guide=Apoidea_species&amp;flags=HAS" ext-link-type="uri" xlink:type="simple">https://www.discoverlife.org/mp/20q?guide=Apoidea_species&amp;flags=HAS</ext-link>: [accessed 03 December 2024]</mixed-citation></ref></ref-list></tp:taxon-treatment>
