# Supplementary material for: ﻿Bees of subfamily Nomiinae (Hymenoptera, Halictidae) from Southern Punjab, Pakistan
Source: Zookeys. 2025 May 19;1238:269–96. doi: 10.3897/zookeys.1238.139993 (PMC12107275; doi:10.3897/zookeys.1238.139993)
Supplement: XML Treatment for Pseudapis (Pseudapis) nilotica [file zookeys.1238.139993-treatment9.xml]

<!DOCTYPE tp:taxon-treatment
  PUBLIC "-//TaxonX//DTD Taxonomic Treatment Publishing DTD v0 20100105//EN" "tax-treatment-NSO.dtd">
<tp:taxon-treatment xmlns:tp="http://www.plazi.org/taxpub"><tp:treatment-meta><kwd-group><label>Taxon classification</label><kwd>
                <named-content content-type="kingdom">Animalia</named-content>
              </kwd><kwd>
                <named-content content-type="order">Hymenoptera</named-content>
              </kwd><kwd>
                <named-content content-type="family">Halictidae</named-content>
              </kwd></kwd-group><mixed-citation publication-type="journal"><person-group><name><surname>Chen</surname><given-names>Huanhuan</given-names></name><name><surname>Akram</surname><given-names>Waseem</given-names></name><name><surname>Naeem</surname><given-names>Muhammad</given-names></name><name><surname>Bashir</surname><given-names>Nawaz Haider</given-names></name><name><surname>Hussain</surname><given-names>Sabir</given-names></name><name><surname>Riasat</surname><given-names>Maryam</given-names></name><name><surname>Sajjad</surname><given-names>Asif</given-names></name><name><surname>Tian</surname><given-names>Ruilin</given-names></name><name><surname>Ahmad</surname><given-names>Ammad</given-names></name><name><surname>Rafique</surname><given-names>Muhammad Khalid</given-names></name><name><surname>Dahri</surname><given-names>Zamin Hussain</given-names></name></person-group><article-title>﻿Bees of subfamily <tp:taxon-name><tp:taxon-name-part taxon-name-part-type="subfamily">Nomiinae</tp:taxon-name-part></tp:taxon-name> (<tp:taxon-name><tp:taxon-name-part taxon-name-part-type="order">Hymenoptera</tp:taxon-name-part></tp:taxon-name>, <tp:taxon-name><tp:taxon-name-part taxon-name-part-type="family">Halictidae</tp:taxon-name-part></tp:taxon-name>) from Southern Punjab, Pakistan</article-title><source>Zookeys</source><day>19</day><month>05</month><year>2025</year><volume>1238</volume><fpage>269</fpage><lpage>296</lpage><pub-id pub-id-type="doi">10.3897/zookeys.1238.139993</pub-id></mixed-citation></tp:treatment-meta><tp:nomenclature><label>﻿</label><tp:taxon-name><object-id xmlns:xlink="http://www.w3.org/1999/xlink" content-type="arpha" xlink:type="simple">CAE3AC9C-5267-5500-9F4E-73E93561C16A</object-id><tp:taxon-name-part taxon-name-part-type="genus" reg="Pseudapis">Pseudapis</tp:taxon-name-part> (<tp:taxon-name-part taxon-name-part-type="subgenus" reg="Pseudapis">Pseudapis</tp:taxon-name-part>) <tp:taxon-name-part taxon-name-part-type="species" reg="nilotica">nilotica</tp:taxon-name-part></tp:taxon-name><tp:taxon-authority>(Smith, 1875)</tp:taxon-authority><xref ref-type="fig" rid="F10">Figs 10A–C</xref><xref ref-type="fig" rid="F13">, 13</xref><tp:nomenclature-citation-list><tp:nomenclature-citation><tp:taxon-name>
                  <tp:taxon-name-part taxon-name-part-type="genus" reg="Nomia">Nomia</tp:taxon-name-part>
                  <tp:taxon-name-part taxon-name-part-type="species" reg="nilotica">nilotica</tp:taxon-name-part>
                </tp:taxon-name><comment>Smith, 1875.</comment></tp:nomenclature-citation></tp:nomenclature-citation-list></tp:nomenclature><tp:treatment-sec sec-type="material" id="SECID0EEBBI"><title>Material examined.</title><p>Bahawalpur • 5♀ 5♂, 4 July 2020, W. Akram &amp; A. Ahmad • 1♀ 2♂, 11 July 2020, W. Akram &amp; A. Ahmad • 2♀ 4♂, 5 September 2020, W. Akram &amp; A. Ahmad • 1♂, 26 October 2020, W. Akram.</p></tp:treatment-sec><tp:treatment-sec sec-type="diagnosis" id="SECID0EJBBI"><title>Diagnosis.</title><p><bold>Female</bold> (Fig. <xref ref-type="fig" rid="F13">13A, B</xref>): <bold><italic>Head</italic></bold>: Lateral view showing carinae under the compound eye, antennae testaceous. <bold><italic>Mesosoma</italic></bold>: Propodeum reddish, femora, tibiae and tarsi orange with pale scopa. <bold><italic>Metasoma</italic></bold>: Tergum 1 completely and tergum 2 partially reddish, S4 medioapically with a U-shaped depression bounded by two parallel callosities which arise from an extension of the disc above the marginal area, these callosities prolonged as short, blunt teeth, the emargination between them shallow; the depressed marginal area narrow, beneath the discal teeth and nearly concealed by them with two further small blunt teeth; the marginal teeth very small and nearly concealed beneath the upper teeth. <bold>Male</bold> (Fig. <xref ref-type="fig" rid="F13">13C, D</xref>): Antennae testaceous, scaly hairs on the dorsal mesosoma, propodeum reddish, anterior margin of the anterior lobe of hind leg tibia angularly emarginate, metasomal tergites with white hair bands. <bold><italic>Genitalia</italic></bold> (Fig. <xref ref-type="fig" rid="F13">13E, F</xref>): Similar to <italic><tp:taxon-name><tp:taxon-name-part taxon-name-part-type="genus" reg="Pseudapis">P.</tp:taxon-name-part><tp:taxon-name-part taxon-name-part-type="species" reg="oxybeloides">oxybeloides</tp:taxon-name-part></tp:taxon-name></italic> but the gonostylus contains fringe of hairs.</p><fig id="F13" position="float" orientation="portrait"><object-id xmlns:xlink="http://www.w3.org/1999/xlink" content-type="doi" xlink:type="simple">10.3897/zookeys.1238.139993.figure13</object-id><object-id xmlns:xlink="http://www.w3.org/1999/xlink" content-type="arpha" xlink:type="simple">A37EAA37-F287-52C8-930C-E84F521F940D</object-id><label>Figure 13.</label><caption><p><italic><tp:taxon-name><tp:taxon-name-part taxon-name-part-type="genus" reg="Pseudapis">Pseudapis</tp:taxon-name-part><tp:taxon-name-part taxon-name-part-type="species" reg="nilotica">nilotica</tp:taxon-name-part></tp:taxon-name></italic> (Smith, 1875) <bold>A</bold> dorsal habitus, female <bold>B</bold> lateral habitus, female <bold>C</bold> dorsal habitus, male <bold>D</bold> lateral habitus, male <bold>E</bold> male genitalia, dorsal view <bold>F</bold> male genitalia, ventral view.</p></caption><graphic xmlns:xlink="http://www.w3.org/1999/xlink" xlink:href="zookeys-1238-269_article-139993__-g013.jpg" position="float" orientation="portrait" xlink:type="simple" id="oo_1332934.jpg"><uri content-type="original_file" xlink:type="simple">https://binary.pensoft.net/fig/1332934</uri></graphic></fig></tp:treatment-sec><tp:treatment-sec sec-type="distribution" id="SECID0E1DBI"><title>Distribution.</title><p><tp:taxon-name><tp:taxon-name-part taxon-name-part-type="genus" reg="Pseudapis">Pseudapis</tp:taxon-name-part> (<tp:taxon-name-part taxon-name-part-type="subgenus" reg="Pseudapis">Pseudapis</tp:taxon-name-part>) <tp:taxon-name-part taxon-name-part-type="species" reg="nilotica">nilotica</tp:taxon-name-part></tp:taxon-name> is distributed in Afghanistan, Algeria, Djibouti, Egypt, Ethiopia, Iran, Iraq, Jordan, Libya, Morocco, Niger, Pakistan, Russia, Saudi Arabia, Sudan, Turkmenistan, and United Arab Emirates (<xref ref-type="bibr" rid="B7">Astafurova and Pesenko 2006</xref>; <xref ref-type="bibr" rid="B5">Ascher and Rasmussen 2010</xref>; <xref ref-type="bibr" rid="B25">Khodaparast and Monfared 2012</xref>; <xref ref-type="bibr" rid="B52">Shebl et al. 2013</xref>; <xref ref-type="bibr" rid="B16">Dunford et al. 2014</xref>; <xref ref-type="bibr" rid="B8">Augul 2018</xref>; <xref ref-type="bibr" rid="B22">Hosseini et al. 2019</xref>; <xref ref-type="bibr" rid="B28">Lhomme et al. 2020</xref>; <xref ref-type="bibr" rid="B4">Ascher and Pickering 2024</xref>). This species is the first time reported from the southern Punjab, Pakistan.</p></tp:treatment-sec><tp:treatment-sec sec-type="Observed floral host" id="SECID0ESFBI"><title>Observed floral host.</title><p><italic><tp:taxon-name><tp:taxon-name-part taxon-name-part-type="genus" reg="Chrozophora">Chrozophora</tp:taxon-name-part><tp:taxon-name-part taxon-name-part-type="species" reg="tinctoria">tinctoria</tp:taxon-name-part></tp:taxon-name></italic> and <italic><tp:taxon-name><tp:taxon-name-part taxon-name-part-type="genus" reg="Citrullus">Citrullus</tp:taxon-name-part><tp:taxon-name-part taxon-name-part-type="species" reg="colocynthis">colocynthis</tp:taxon-name-part></tp:taxon-name></italic>. Some other floral hosts i.e., <italic><tp:taxon-name><tp:taxon-name-part taxon-name-part-type="genus" reg="Vitex">Vitex</tp:taxon-name-part><tp:taxon-name-part taxon-name-part-type="species" reg="agnus-castus">agnus-castus</tp:taxon-name-part></tp:taxon-name></italic> and <italic><tp:taxon-name><tp:taxon-name-part taxon-name-part-type="genus" reg="Pelargonium">Pelargonium</tp:taxon-name-part></tp:taxon-name></italic> sp. of <italic><tp:taxon-name><tp:taxon-name-part taxon-name-part-type="genus" reg="Pseudapis">P.</tp:taxon-name-part><tp:taxon-name-part taxon-name-part-type="species" reg="nilotica">nilotica</tp:taxon-name-part></tp:taxon-name></italic> have been reported (<xref ref-type="bibr" rid="B25">Khodaparast and Monfared 2012</xref>).</p></tp:treatment-sec><tp:treatment-sec><!--Section generated to contain objects referenced in tp:taxon-treatment.--><fig id="F10" position="float" orientation="portrait"><object-id xmlns:xlink="http://www.w3.org/1999/xlink" content-type="doi" xlink:type="simple">10.3897/zookeys.1238.139993.figure10</object-id><object-id xmlns:xlink="http://www.w3.org/1999/xlink" content-type="arpha" xlink:type="simple">3DB6DDEB-59E1-5172-9C55-5223C09D5544</object-id><label>Figure 10.</label><caption><p><bold>A–C</bold><italic><tp:taxon-name><tp:taxon-name-part taxon-name-part-type="genus" reg="Pseudapis">Pseudapis</tp:taxon-name-part><tp:taxon-name-part taxon-name-part-type="species" reg="nilotica">nilotica</tp:taxon-name-part></tp:taxon-name></italic> (Smith, 1875), female <bold>A</bold> lateral view of head showing carinae under the compound eye <bold>B</bold> mesosoma showing propodeum <bold>C</bold> metasoma showing terga <bold>D–F</bold><italic><tp:taxon-name><tp:taxon-name-part taxon-name-part-type="genus" reg="Pseudapis">P.</tp:taxon-name-part><tp:taxon-name-part taxon-name-part-type="species" reg="oxybeloides">oxybeloides</tp:taxon-name-part></tp:taxon-name></italic> (Smith, 1875), female <bold>D</bold> head and mesosoma showing tegulae <bold>E</bold> hind leg <bold>F</bold> metasoma showing terga <bold>G–I</bold><italic><tp:taxon-name><tp:taxon-name-part taxon-name-part-type="genus" reg="Pseudapis">P.</tp:taxon-name-part><tp:taxon-name-part taxon-name-part-type="species" reg="bispinosa">bispinosa</tp:taxon-name-part></tp:taxon-name></italic> (Brullé, 1832), female <bold>G</bold> mesosoma showing tegulae <bold>H</bold> hind leg <bold>I</bold> metasoma showing terga.</p></caption><graphic xmlns:xlink="http://www.w3.org/1999/xlink" xlink:href="zookeys-1238-269_article-139993__-g010.jpg" position="float" orientation="portrait" xlink:type="simple" id="oo_1332931.jpg"><uri content-type="original_file" xlink:type="simple">https://binary.pensoft.net/fig/1332931</uri></graphic></fig></tp:treatment-sec><ref-list><ref id="B7"><mixed-citation xmlns:xlink="http://www.w3.org/1999/xlink" xlink:type="simple"><person-group><name name-style="western"><surname>Astafurova</surname><given-names>YA</given-names></name><name name-style="western"><surname>Pesenko</surname><given-names>YA</given-names></name></person-group> (<year>2006</year>) <article-title>Bees of the subfamily <tp:taxon-name><tp:taxon-name-part taxon-name-part-type="subfamily">Nomiinae</tp:taxon-name-part></tp:taxon-name> (<tp:taxon-name><tp:taxon-name-part taxon-name-part-type="order">Hymenoptera</tp:taxon-name-part></tp:taxon-name>: <tp:taxon-name><tp:taxon-name-part taxon-name-part-type="family">Halictidae</tp:taxon-name-part></tp:taxon-name>) in Russia and adjacent countries: an annotated list.</article-title><source>Entomological Review</source><volume>86</volume>(<issue>1</issue>): <fpage>74</fpage>–<lpage>84</lpage>. <ext-link xlink:href="10.1134/S0013873806010040" ext-link-type="doi" xlink:type="simple">https://doi.org/10.1134/S0013873806010040</ext-link></mixed-citation></ref><ref id="B5"><mixed-citation xmlns:xlink="http://www.w3.org/1999/xlink" xlink:type="simple"><person-group><name name-style="western"><surname>Ascher</surname><given-names>JS</given-names></name><name name-style="western"><surname>Rasmussen</surname><given-names>C</given-names></name></person-group> (<year>2010</year>) <source>The bee fauna and pollination in Pakistan.</source><publisher-name>FAO Report</publisher-name>, <publisher-loc>Rome, Italy</publisher-loc>, <size units="page">49 pp</size>.</mixed-citation></ref><ref id="B25"><mixed-citation xmlns:xlink="http://www.w3.org/1999/xlink" xlink:type="simple"><person-group><name name-style="western"><surname>Khodaparast</surname><given-names>R</given-names></name><name name-style="western"><surname>Monfared</surname><given-names>A</given-names></name></person-group> (<year>2012</year>) <article-title>A survey of bees (<tp:taxon-name><tp:taxon-name-part taxon-name-part-type="order">Hymenoptera</tp:taxon-name-part></tp:taxon-name>: <tp:taxon-name><tp:taxon-name-part taxon-name-part-type="superfamily">Apoidea</tp:taxon-name-part></tp:taxon-name>) from Fars province, Iran.</article-title><source>Zootaxa</source><volume>3445</volume>(<issue>1</issue>): <fpage>37</fpage>–<lpage>58</lpage>. <ext-link xlink:href="10.11646/zootaxa.3445.1.2" ext-link-type="doi" xlink:type="simple">https://doi.org/10.11646/zootaxa.3445.1.2</ext-link></mixed-citation></ref><ref id="B52"><mixed-citation xmlns:xlink="http://www.w3.org/1999/xlink" xlink:type="simple"><person-group><name name-style="western"><surname>Shebl</surname><given-names>M</given-names></name><name name-style="western"><surname>Kamel</surname><given-names>S</given-names></name><name name-style="western"><surname>Mahfouz</surname><given-names>H</given-names></name></person-group> (<year>2013</year>) <article-title>Bee fauna (<tp:taxon-name><tp:taxon-name-part taxon-name-part-type="superfamily">Apoidea</tp:taxon-name-part></tp:taxon-name>: <tp:taxon-name><tp:taxon-name-part taxon-name-part-type="order">Hymenoptera</tp:taxon-name-part></tp:taxon-name>) of the Suez Canal Region, Egypt.</article-title><source>Journal of Apicultural Science</source><volume>57</volume>(<issue>1</issue>): <fpage>33</fpage>–<lpage>44</lpage>. <ext-link xlink:href="10.2478/jas-2013-0004" ext-link-type="doi" xlink:type="simple">https://doi.org/10.2478/jas-2013-0004</ext-link></mixed-citation></ref><ref id="B16"><mixed-citation xmlns:xlink="http://www.w3.org/1999/xlink" xlink:type="simple"><person-group><name name-style="western"><surname>Dunford</surname><given-names>JC</given-names></name><name name-style="western"><surname>Turbyville</surname><given-names>JC</given-names></name><name name-style="western"><surname>Leavengood</surname><given-names>JM</given-names></name></person-group> (<year>2014</year>) <article-title>Checklist of medically important <tp:taxon-name><tp:taxon-name-part taxon-name-part-type="order">Hymenoptera</tp:taxon-name-part></tp:taxon-name> of Afghanistan.</article-title><source><tp:taxon-name><tp:taxon-name-part taxon-name-part-type="class">Insecta</tp:taxon-name-part></tp:taxon-name> Mundi</source><volume>0339</volume>: <fpage>1</fpage>–<lpage>13</lpage>.</mixed-citation></ref><ref id="B8"><mixed-citation xmlns:xlink="http://www.w3.org/1999/xlink" xlink:type="simple"><person-group><name name-style="western"><surname>Augul</surname><given-names>RS</given-names></name></person-group> (<year>2018</year>) <article-title>Study on diversity of bees (<tp:taxon-name><tp:taxon-name-part taxon-name-part-type="order">Hymenoptera</tp:taxon-name-part></tp:taxon-name>: <tp:taxon-name><tp:taxon-name-part taxon-name-part-type="superfamily">Apoidea</tp:taxon-name-part></tp:taxon-name>) from different regions of Iraq.</article-title><source>Bulletin of the Iraq Natural History Museum</source><volume>15</volume>(<issue>1</issue>): <fpage>57</fpage>–<lpage>75</lpage>. <ext-link xlink:href="10.26842/binhm.7.2018.15.1.0057" ext-link-type="doi" xlink:type="simple">https://doi.org/10.26842/binhm.7.2018.15.1.0057</ext-link></mixed-citation></ref><ref id="B22"><mixed-citation xmlns:xlink="http://www.w3.org/1999/xlink" xlink:type="simple"><person-group><name name-style="western"><surname>Hosseini</surname><given-names>Y</given-names></name><name name-style="western"><surname>Monfared</surname><given-names>A</given-names></name><name name-style="western"><surname>Haghani</surname><given-names>M</given-names></name></person-group> (<year>2019</year>) <article-title>A survey on <tp:taxon-name><tp:taxon-name-part taxon-name-part-type="family">Halictidae</tp:taxon-name-part></tp:taxon-name> (<tp:taxon-name><tp:taxon-name-part taxon-name-part-type="order">Hymenoptera</tp:taxon-name-part></tp:taxon-name>: <tp:taxon-name><tp:taxon-name-part taxon-name-part-type="superfamily">Apoidea</tp:taxon-name-part></tp:taxon-name>) species available in Iranian Pollinator Insects Museum of Yasouj University.</article-title><source>Journal of Insect Biodiversity and Systematics</source><volume>5</volume>(<issue>3</issue>): <fpage>231</fpage>–<lpage>261</lpage>. <ext-link xlink:href="10.52547/jibs.5.3.231" ext-link-type="doi" xlink:type="simple">https://doi.org/10.52547/jibs.5.3.231</ext-link></mixed-citation></ref><ref id="B28"><mixed-citation xmlns:xlink="http://www.w3.org/1999/xlink" xlink:type="simple"><person-group><name name-style="western"><surname>Lhomme</surname><given-names>P</given-names></name><name name-style="western"><surname>Michez</surname><given-names>D</given-names></name><name name-style="western"><surname>Christmann</surname><given-names>S</given-names></name><name name-style="western"><surname>Scheuchl</surname><given-names>E</given-names></name><name name-style="western"><surname>El Abdouni</surname><given-names>I</given-names></name><name name-style="western"><surname>Hamroud</surname><given-names>L</given-names></name><name name-style="western"><surname>Ihsane</surname><given-names>O</given-names></name><name name-style="western"><surname>Sentil</surname><given-names>A</given-names></name><name name-style="western"><surname>Smaili</surname><given-names>MC</given-names></name><name name-style="western"><surname>Schwarz</surname><given-names>M</given-names></name><name name-style="western"><surname>Dathe</surname><given-names>HH</given-names></name><name name-style="western"><surname>Straka</surname><given-names>J</given-names></name><name name-style="western"><surname>Pauly</surname><given-names>A</given-names></name><name name-style="western"><surname>Schmid-Egger</surname><given-names>C</given-names></name><name name-style="western"><surname>Patiny</surname><given-names>S</given-names></name><name name-style="western"><surname>Terzo</surname><given-names>M</given-names></name><name name-style="western"><surname>Muller</surname><given-names>A</given-names></name><name name-style="western"><surname>Praz</surname><given-names>C</given-names></name><name name-style="western"><surname>Risch</surname><given-names>S</given-names></name><name name-style="western"><surname>Kasparek</surname><given-names>M</given-names></name><name name-style="western"><surname>Kuhlmann</surname><given-names>M</given-names></name><name name-style="western"><surname>Wood</surname><given-names>TJ</given-names></name><name name-style="western"><surname>Bogusch</surname><given-names>P</given-names></name><name name-style="western"><surname>Ascher</surname><given-names>JS</given-names></name><name name-style="western"><surname>Rasmont</surname><given-names>P</given-names></name></person-group> (<year>2020</year>) <article-title>The wild bees (<tp:taxon-name><tp:taxon-name-part taxon-name-part-type="order">Hymenoptera</tp:taxon-name-part></tp:taxon-name>: <tp:taxon-name><tp:taxon-name-part taxon-name-part-type="superfamily">Apoidea</tp:taxon-name-part></tp:taxon-name>) of Morocco.</article-title><source>Zootaxa</source><volume>4892</volume>(<issue>1</issue>): <fpage>1</fpage>–<lpage>159</lpage>. <ext-link xlink:href="10.11646/zootaxa.4892.1.1" ext-link-type="doi" xlink:type="simple">https://doi.org/10.11646/zootaxa.4892.1.1</ext-link></mixed-citation></ref><ref id="B4"><mixed-citation xmlns:xlink="http://www.w3.org/1999/xlink" xlink:type="simple"><person-group><name name-style="western"><surname>Ascher</surname><given-names>JS</given-names></name><name name-style="western"><surname>Pickering</surname><given-names>J</given-names></name></person-group> (<year>2024</year>) Discover Life bee species guide and world checklist (<tp:taxon-name><tp:taxon-name-part taxon-name-part-type="order">Hymenoptera</tp:taxon-name-part></tp:taxon-name>: <tp:taxon-name><tp:taxon-name-part taxon-name-part-type="superfamily">Apoidea</tp:taxon-name-part></tp:taxon-name>: <tp:taxon-name><tp:taxon-name-part taxon-name-part-type="clade">Anthophila</tp:taxon-name-part></tp:taxon-name>). <ext-link xlink:href="https://www.discoverlife.org/mp/20q?guide=Apoidea_species&amp;flags=HAS" ext-link-type="uri" xlink:type="simple">https://www.discoverlife.org/mp/20q?guide=Apoidea_species&amp;flags=HAS</ext-link>: [accessed 03 December 2024]</mixed-citation></ref></ref-list></tp:taxon-treatment>
